# Supplementary material for: The blood pressure targets in sepsis patients with acute kidney injury: An observational cohort study of multiple ICUs
Source: Front Immunol. 2022 Dec 15;13:1060612. doi: 10.3389/fimmu.2022.1060612 (PMC9797512; doi:10.3389/fimmu.2022.1060612)
Supplement: Supplementary Material 1 — The variables contained in the most streamlined model screened by the lasso regression model. [file DataSheet_1.csv]

	s1
(Intercept)	-3.74902755733199
Uri0ry..infection	0.141018210132944
lung.infection	0
Catheter.related	0
Skin.and.soft.tissue	0
Abdomi0l.cavity	0.0716133054207673
age	0.000877643133184908
gender	-0.16817490593484
hemoglobin_min	0
wbc_max	-0.000881155000912221
bun_max	0.0204512306155044
creatinine_max	0
glucose_max.x	0.000428527917390448
sodium_max	0.00925748405134146
potassium_max	0.0599304325175047
heart_rate_max	0.00536837792985033
sbp_min	0.0115161101002722
dbp_min	0.0215217325472215
mbp_min	-0.065068458153429
resp_rate_max	0.0295252513206109
gcs_min	0
sofa	0.046321013224066
CRRT	1.09321349146258
ventdurations	0.659290143177929
Acinetobacter baumannii	0.0538058492883193
Klebslella	0.785214738332432
Escherichia Coli	0.765459406327562
Pseudomonas aeruginosa	0.470988670880735
Staphylococcus aureus	0.540821765503062
Fungus	1.31512767177648
Lac	-0.00676862287160721
Hypertension	0.593445435985731
Diabetes	0.166073359937193
Cardiovascular	0.437729345756909
Chronic lung disease	0.178058451481357
urineoutput.y	1.85250837888031e-05
