# Supplementary material for: The blood pressure targets in sepsis patients with acute kidney injury: An observational cohort study of multiple ICUs
Source: Front Immunol. 2022 Dec 15;13:1060612. doi: 10.3389/fimmu.2022.1060612 (PMC9797512; doi:10.3389/fimmu.2022.1060612)
Supplement: Supplementary Material 2 — Blood pressure effect on the prognosis of sepsis patients with acute kidney injury. [file DataSheet_2.csv]

subject_id	Uri0ry..infection	lung.infection	Catheter.related	Skin.and.soft.tissue	Abdomi0l.cavity	age	gender	hemoglobin_min	platelets_min	wbc_max	bun_max	creatinine_max	肾脏衰竭	glucose_max.x	sodium_max	potassium_max	heart_rate_max	SBP	sbp_min	DBP	dbp_min	MBP	map_min	Atrialfibrillation	resp_rate_max	gcs_min	sofa	vasopressin	epinephrine	phenylephrine	dobutamine	dopamine	norepinephrine	CRRT	ventdurations	baoman	feike	dachang	tonglv	jinpu	Fungus	Lac	gaoxueya	tangniaobing	xinzang	lung	urineoutput.y	hospital_expire_flag	los_icu
2689173	0	0	0	0	0	84	2	9.3	216	17.8	28	0.82	0	280	141	4.5	90	0	225	0	196	0	106	1	21	12	8	1	0	1	0	0	0	0	0	0	0	0	0	0	0	12.5	0	0	1	0	336	0	5
1164128	0	0	0	0	0	66	2	10.1	106	10.75	21	0.78	0	105	136	3.8	130	0	139	0	118	0	125	1	28	12	4	1	0	0	0	0	0	0	0	0	0	0	0	0	0	3.9	0	0	0	0	550	0	2.8
973219	1	0	0	0	0	68	2	9.5	147	16.6	30	5.5	0	197	131	4.1	81	0	133	0	118	0	123	1	16	9	11	1	0	0	0	0	1	0	1	0	0	0	0	0	0	2.6	0	0	0	0	0	0	3.4
668868	0	0	0	0	0	56	2	9	276	25.6	17	0.52	0	102	141	4	96	0	158	0	117	0	131	1	11	15	3	1	0	0	0	0	0	1	0	0	0	0	0	0	0	0.8	0	0	0	0	450	0	1.8
1824385	0	0	0	0	0	83	1	7.7	303	46.3	34	2.79	0	143	137	5.1	94	0	152	0	117	0	129	1	30	12	13	1	1	0	0	1	1	0	0	0	0	0	0	0	0	3.9	0	0	0	0	336	1	0.3
260820	0	0	0	1	0	55	2	6.7	96	16.6	16	2.2	0	209	135	5.2	142	0	144	0	116	0	125	1	21	15	11	1	1	0	0	0	1	1	1	0	0	0	0	0	0	13.6	0	0	0	0	100	1	0.8
1441221	0	0	0	0	0	62	1	14.5	265	8.7	37	1.27	0	111	137	4.4	96	0	138	0	116	0	123	1	19	12	4	1	0	0	0	0	0	0	1	0	0	0	0	0	0	3.9	0	0	1	0	200	0	4.1
977956	0	1	0	0	0	51	2	11.9	110	24.8	35	5.03	0	102	132	4.6	104	0	144	0	115	0	131	1	11	15	12	1	0	0	0	0	1	0	1	0	0	0	0	0	0	3.1	0	0	0	0	600	0	8
446877	0	0	0	0	0	75	1	5.2	82	5	20	1.61	0	180	145	4.6	137	0	207	0	114	0	177	1	25	7	13	1	0	0	0	1	1	1	1	0	0	0	0	0	0	14.8	0	0	1	0	100	1	0.2
625315	0	0	0	0	0	75	1	11.9	281	21.6	26	0.85	0	150	132	4.1	90	0	224	0	114	0	151	1	21	15	4	1	0	0	0	0	1	1	0	0	0	0	0	0	0	2.8	0	0	0	0	825	1	15.1
842849	0	0	0	0	0	46	2	11.2	223	5.3	10	0.44	0	82	143	4.8	66	0	164	0	114	0	149	1	16	7	5	1	0	0	0	1	0	1	0	0	0	0	0	0	0	0.5	0	0	0	0	51	0	2.4
297131	0	0	0	0	0	38	1	7.7	25	1.8	19	1.4	0	284	134	3.5	145	0	193	0	114	0	140	1	34	14	12	1	0	0	0	0	1	1	1	0	0	0	0	0	0	6.3	0	0	0	0	200	0	1.4
297131	0	0	0	0	0	38	1	7.7	25	1.8	19	1.4	0	284	134	3.5	145	0	193	0	114	0	135	0	34	14	12	1	0	0	0	0	1	1	1	0	0	0	0	0	0	6.3	0	0	0	0	200	0	1.4
2752738	1	0	0	0	0	58	2	9.5	67	11.8	26	0.77	0	184	136	4.1	115	0	175	0	114	0	134	1	36	12	11	1	0	0	0	0	1	0	0	0	0	0	0	0	0	5.3	0	0	0	0	25	0	14.5
13090296	0	0	0	0	0	34	1	12.3	80	14.7	11	0.9	0	211	139	4.7	94	0	150	0	114	0	126	1	24	10	6	1	0	0	0	0	1	0	1	0	0	0	0	1	0	5.4	0	0	0	0	5880	1	1.82
1136895	0	0	0	0	0	79	2	9.5	171	19.08	14	1.11	0	302	140	3.8	100	0	164	0	113	0	150	1	20	12	7	1	0	0	0	0	0	0	1	0	0	0	0	0	0	8.5	0	0	0	0	665	0	12.5
2883631	1	0	0	0	0	89	1	9.3	61	23.4	52	2.99	0	112	142	4.7	103	0	157	0	113	0	148	1	24	12	10	1	0	0	0	0	0	0	0	0	0	0	0	0	0	6.6	0	0	1	0	336	1	7.8
388859	0	0	0	0	0	61	1	14.1	329	19.3	18	1.2	0	302	138	4.2	127	0	186	0	113	0	143	1	40	15	4	1	0	0	0	0	0	1	0	0	0	0	0	0	0	1.3	0	1	0	0	400	0	1.6
3099268	0	1	0	0	0	59	2	10.3	99	27.6	65	3.16	0	259	121	6	73	0	162	0	113	0	129	1	18	12	12	1	0	0	0	1	0	0	0	0	0	0	0	0	0	6.7	0	1	1	0	60	0	12.4
3099268	0	1	0	0	0	59	2	10.3	99	27.6	65	3.16	0	259	121	6	73	0	162	0	113	0	126	1	18	11	12	1	0	0	0	1	0	0	0	0	0	0	0	0	0	6.7	0	1	1	0	60	0	12.4
1357256	0	0	0	0	0	81	1	11.1	316	30.9	48	2.51	0	148	135	4.8	60	0	149	0	113	0	125	1	21	12	7	1	0	0	0	0	0	0	1	0	0	0	0	0	0	3.8	0	0	0	0	700	0	1.8
1150624	0	0	0	0	0	46	2	9.2	92	2.83	51	4.22	0	182	130	5.3	122	0	136	0	113	0	121	1	16	12	7	1	0	0	0	0	0	0	0	0	0	0	0	0	0	4.3	0	0	0	0	305	0	2.8
3076233	1	1	0	0	0	89	1	7.1	79	17.4	135	3.79	0	245	157	5.1	82	0	202	0	112	0	170	1	19	12	7	1	0	0	0	0	1	0	0	0	0	0	0	0	0	2.2	0	0	0	0	700	1	1.3
2444097	1	0	0	0	0	51	1	9.8	183	18.3	37	3.7	0	179	127	4.3	109	0	150	0	112	0	132	1	13	12	9	1	0	0	0	0	1	0	0	0	0	0	0	0	0	3.9	0	0	0	0	675	0	7.5
1470953	0	0	0	1	0	75	2	8.5	268	40	12	0.77	0	150	139	3.8	118	0	159	0	112	0	128	1	21	12	4	1	0	0	0	0	1	0	1	0	0	0	0	0	0	1.4	0	0	0	0	250	0	2.6
2739289	1	0	0	1	0	81	2	14.7	199	33.7	28	0.58	0	187	142	4.5	117	0	132	0	112	0	119	1	27	12	2	1	0	1	0	0	0	0	0	0	0	0	0	0	0	2.3	0	0	0	0	336	1	4.3
2765412	0	0	0	0	0	82	1	9.8	142	11.4	167	11.6	0	362	140	5.6	90	0	146	0	111	0	123	1	27	12	13	1	0	0	0	0	0	0	0	0	0	0	0	0	0	3.7	0	1	0	0	100	0	5
2765412	0	0	0	0	0	82	1	9.8	142	11.4	167	11.6	0	362	140	5.6	90	0	146	0	111	0	119	0	27	11	13	1	0	0	0	0	0	0	0	0	0	0	0	0	0	3.7	0	1	0	0	100	0	5
3006607	0	0	0	0	0	40	2	9.9	272	10.8	30	2.2	0	601	137	4	79	0	173	0	110	0	131	1	16	12	5	1	0	0	1	0	0	0	0	0	0	0	0	0	0	3.9	0	0	1	0	500	0	2.4
1171543	0	0	0	0	0	62	2	9.4	453	39.93	102	6.39	0	138	136	5.5	93	0	136	0	110	0	127	1	24	12	7	1	0	0	0	0	0	0	0	0	0	0	0	0	0	1.8	0	0	0	0	1575	0	9.5
724546	0	0	0	0	0	79	2	10.6	135	15.6	13	1.12	0	109	141	3.8	86	0	138	0	110	0	126	1	19	15	6	1	0	0	0	0	1	1	0	0	0	0	0	0	0	2.5	0	0	0	0	400	0	0.9
2771670	0	0	0	1	0	71	1	9.2	164	25.5	64	10.6	0	265	132	5.4	88	0	143	0	110	0	121	1	20	12	5	1	0	0	0	0	0	0	0	0	0	0	0	0	0	1.8	0	1	1	1	0	0	8.9
2228847	0	0	0	0	0	65	1	8.8	144	11.4	41	1.97	0	113	138	4.9	70	0	136	0	110	0	119	1	31	12	9	1	0	0	0	0	1	0	0	0	0	0	0	0	0	2.4	0	0	0	0	150	0	6.4
2683229	0	0	0	0	0	49	1	9.8	126	4.1	18	2.59	0	142	125	4.7	116	0	128	0	110	0	116	1	25	12	8	1	0	0	0	0	1	0	0	0	0	0	0	0	0	3.8	0	0	0	0	52	0	2.8
2709096	0	0	0	0	0	68	2	9	180	15.2	37	1.31	0	201	135	3.9	112	0	127	0	109	0	115	1	27	12	5	1	0	0	0	0	0	0	0	0	0	0	0	0	0	1.5	0	0	1	0	300	0	5.3
1478552	0	0	0	0	0	72	2	12.3	450	30.1	19	0.55	0	167	134	3.9	124	0	160	0	108	0	125	1	30	12	5	1	0	0	0	0	1	0	1	0	0	0	0	0	0	1.15	0	0	0	1	350	0	5
1492979	0	0	0	1	0	50	1	7.4	337	23.1	44	6.09	0	330	131	5.2	58	0	163	0	107	0	126	1	22	12	13	1	0	0	0	0	1	0	1	0	0	0	0	0	0	7.1	0	1	0	0	336	1	18.6
315381	0	1	0	0	0	60	2	12.5	160	9.9	5	0.7	0	135	139	3.4	116	0	149	0	107	0	121	1	20	12	2	1	0	0	0	0	0	1	1	0	0	0	0	0	0	1.5	0	1	0	0	2598	0	1.6
315381	0	1	0	0	0	60	2	12.5	160	9.9	5	0.7	0	135	139	3.4	116	0	149	0	107	0	121	0	20	11	2	1	0	0	0	0	0	1	0	0	0	0	0	0	0	1.5	0	1	0	0	2598	0	1.6
803290	1	0	0	0	0	43	2	9.5	353	16.3	10	0.84	0	178	137	4.1	111	0	148	0	107	0	121	1	22	15	6	1	0	0	0	0	1	1	0	0	0	0	0	0	0	3.6	0	0	0	0	350	0	13.7
1462780	0	1	0	0	0	60	1	11.5	373	22	11	0.44	0	130	109	5.4	125	0	148	0	107	0	121	1	28	12	6	1	0	0	0	0	1	0	1	0	0	0	0	0	0	2.5	0	0	0	0	450	0	8.7
2727021	0	0	0	1	0	31	1	6.7	37	11.9	28	1.43	0	137	126	3.6	114	0	146	0	107	0	120	1	22	12	5	1	0	0	0	0	1	0	0	0	0	0	0	0	0	2.5	0	0	0	0	69	0	10.4
3118406	0	0	0	1	0	66	1	8.6	304	33.3	43	1.48	0	106	123	4.6	112	0	120	0	107	0	111	1	38	12	7	1	0	1	0	0	0	0	0	0	0	0	0	0	0	3.18	0	0	0	1	50	1	13.7
1586905	0	0	0	0	0	54	1	9.7	142	16.31	23	1.58	0	237	135	4.8	89	0	156	0	106	0	123	1	21	12	6	1	0	0	0	0	1	0	0	0	0	0	0	0	0	3.9	0	0	1	0	350	0	2.6
1170848	0	0	0	0	0	71	1	9.5	347	25.27	30	2.69	0	322	128	3.5	81	0	154	0	106	0	122	1	20	12	3	1	0	0	0	0	0	0	0	0	0	0	0	0	0	2.9	0	0	0	0	2000	0	2
1170848	0	0	0	0	0	71	1	9.5	347	25.27	30	2.69	0	322	128	3.5	81	0	154	0	106	0	118	0	20	11	3	1	0	0	0	0	0	0	0	0	0	0	0	0	0	2.9	0	0	0	0	2000	0	2
1197434	0	0	0	0	0	89	1	8.3	168	12.54	39	0.9	0	146	127	4.2	98	0	133	0	106	0	115	1	19	12	4	1	0	0	0	0	1	0	1	0	0	0	0	0	0	1.3	0	0	1	0	650	1	4
1062330	0	0	0	0	0	69	2	10.7	132	22.4	33	1.8	0	165	140	4.1	84	0	178	0	105	0	129	1	28	12	9	1	0	0	0	1	0	0	1	0	0	0	0	0	0	0.6	0	0	0	0	325	0	5.5
436932	0	0	0	0	0	67	2	13.4	286	35.28	21	0.47	0	133	141	4.3	125	0	155	0	105	0	122	1	32	12	8	1	0	0	0	0	1	1	1	0	0	0	0	0	0	3.9	0	0	0	1	336	1	0.3
3152420	1	1	0	0	0	47	2	11.9	144	36.7	60	6.3	0	135	131	4.7	91	0	150	0	105	0	120	1	26	12	13	1	0	0	0	0	0	0	0	0	0	0	0	0	0	17.7	0	0	1	0	0	0	0.7
923226	0	0	0	0	0	24	2	9	235	12.8	55	4.58	0	88	141	4.7	90	0	135	0	105	0	115	1	21	15	10	1	0	0	0	0	1	1	0	0	0	0	0	0	0	3	0	0	0	0	60	0	1.5
884882	0	0	0	0	0	84	1	10.1	330	16	29	1.46	0	348	136	6.1	70	0	127	0	105	0	112	1	23	11	16	1	0	0	0	0	1	1	0	0	0	0	0	0	0	18.4	0	0	1	0	24	1	0.5
884882	0	0	0	0	0	84	1	10.1	330	16	29	1.46	0	348	136	6.1	70	0	127	0	105	0	110	1	23	11	16	1	0	0	0	0	1	1	0	0	0	0	0	0	0	18.4	0	0	1	0	24	1	0.5
1572728	0	0	0	0	0	25	1	13.8	212	20.97	37	3.33	0	113	136	7.9	77	0	146	0	104	0	118	1	17	12	11	1	0	0	0	0	0	0	0	0	0	0	0	0	0	5.2	0	0	0	0	500	0	2.5
1473798	0	0	0	0	0	55	1	13.2	91	6.2	18	0.7	0	451	136	4.2	65	0	141	0	104	0	116	1	17	12	9	1	0	0	0	1	0	0	1	0	0	0	0	0	0	7.53	0	1	1	0	350	0	3.8
2680604	0	0	0	0	0	65	2	10.1	147	5.8	29	3.5	0	129	128	4.9	90	0	137	0	104	0	115	1	21	12	6	1	0	0	0	0	0	0	0	0	0	0	0	0	0	1.8	0	1	1	0	0	0	0.8
2728472	0	0	0	0	0	54	1	10.2	30	3.2	7	0.8	0	141	134	4.6	102	0	134	0	104	0	114	1	24	12	5	1	0	1	0	0	0	0	0	0	0	0	0	0	0	3	0	0	0	0	400	0	20.5
1572728	0	0	0	0	0	25	1	13.8	212	20.97	37	3.33	0	113	136	7.9	77	0	146	0	104	0	112	0	17	11	11	1	0	0	0	0	0	0	0	0	0	0	0	0	0	5.2	0	0	0	0	500	0	2.5
3098589	0	0	0	0	0	82	2	9.6	177	12.2	23	0.8	0	292	141	4.7	77	0	129	0	104	0	112	1	21	12	8	1	0	0	0	0	1	0	0	0	0	0	0	0	0	1.1	0	0	1	0	20	0	2.1
740804	0	0	0	0	0	74	1	14.1	137	15.5	21	1.3	0	82	139	3.9	107	0	128	0	104	0	112	1	24	14	14	1	0	0	0	0	1	1	0	0	0	0	0	0	0	2.6	0	0	1	0	40	0	1.5
1581091	0	0	0	0	0	77	2	8.6	244	17.04	20	1.2	0	236	142	4.4	90	0	140	0	103	0	115	1	12	12	11	1	0	0	0	0	1	0	0	0	0	0	0	0	0	3.9	0	0	1	0	1600	0	19.5
1545871	0	0	0	1	0	58	2	14.9	195	23.7	49	2.68	0	134	132	6.1	126	0	122	0	103	0	109	1	36	12	10	1	0	0	0	1	0	0	1	0	0	0	0	0	0	6.3	0	0	0	0	125	1	0.4
1545871	0	0	0	1	0	58	2	14.9	195	23.7	49	2.68	0	134	132	6.1	126	0	122	0	103	0	108	0	36	11	10	1	0	0	0	1	0	0	0	0	0	0	0	0	0	6.3	0	0	0	0	125	1	0.4
1767100	0	0	0	0	0	76	1	8	127	26.7	29	1.69	0	124	136	4	89	0	199	0	102	0	174	1	22	12	8	1	0	0	1	0	0	0	0	0	0	0	0	0	0	3.9	0	0	1	0	555	0	3.9
2301956	0	0	0	0	0	83	2	7.3	203	9.8	36	2.3	0	133	136	4.1	100	0	194	0	102	0	173	1	22	12	4	1	0	0	0	0	1	0	0	0	0	0	0	0	0	0.8	0	0	0	0	1700	0	1.5
1111686	0	0	0	0	0	78	1	10.8	269	11.61	16	0.8	0	116	134	4.8	90	0	188	0	102	0	145	1	21	12	4	1	0	1	0	0	0	0	0	0	0	0	0	0	0	1.7	0	0	0	0	30	0	3.1
1163073	0	0	0	0	0	62	1	9.2	316	31.17	58	1.29	0	166	129	5.3	120	0	155	0	102	0	120	1	29	12	2	1	0	1	0	0	0	0	0	0	0	0	0	0	0	4.3	0	0	0	0	330	0	1.9
1577803	0	0	0	0	0	67	1	7.5	414	14.54	25	1.11	0	182	126	4.1	104	0	148	0	101	0	130	1	38	12	8	1	0	0	0	0	1	0	0	0	0	0	0	0	0	3.3	0	0	0	0	150	0	3
1435044	0	0	0	0	0	84	1	8.4	215	8.9	12	1.02	0	133	134	4.3	92	0	176	0	101	0	126	1	27	12	2	1	0	0	0	0	1	0	1	0	0	0	0	0	0	2.12	0	0	0	0	200	0	3.6
3346870	1	0	0	0	0	70	2	4.6	277	22.7	36	1.1	0	143	138	3.7	119	0	175	0	101	0	126	1	17	12	10	1	0	0	0	0	0	0	0	0	0	0	0	0	0	1.9	0	0	0	0	45	0	22
1455577	1	0	0	0	0	48	2	8.7	234	11.4	21	1.4	0	82	133	3.8	90	0	167	0	101	0	123	1	21	12	4	1	0	0	0	0	0	0	1	0	0	0	0	0	0	0.74	0	0	0	0	336	0	6.8
3085967	1	0	0	0	0	46	2	11.4	82	19.5	21	1.6	0	153	132	4.1	111	0	136	0	101	0	113	1	25	12	9	1	0	0	0	0	1	0	0	0	0	0	0	0	0	5.5	0	0	0	0	50	0	1.6
959435	0	0	0	0	0	78	1	9.2	182	10.9	11	0.91	0	182	139	4.7	73	0	133	0	101	0	112	1	21	15	12	1	0	0	0	0	1	1	1	0	0	0	0	0	0	3.3	0	0	0	0	400	0	7.8
2782872	0	0	0	1	0	54	1	13.7	137	13	112	4.71	0	374	135	4.1	130	0	129	0	101	0	110	1	27	12	12	1	0	0	0	0	0	0	0	0	0	0	0	0	0	6.4	0	1	1	0	200	1	19.7
455801	0	0	0	0	0	64	2	8.8	215	45.06	65	2.61	0	112	137	6	112	0	126	0	101	0	109	1	19	12	14	1	0	1	0	0	1	1	1	0	0	0	0	0	0	10.8	0	0	0	0	5	1	1
455801	0	0	0	0	0	64	2	8.8	215	45.06	65	2.61	0	112	137	6	112	0	126	0	101	0	107	0	19	11	14	1	0	1	0	0	1	1	1	0	0	0	0	0	0	10.8	0	0	0	0	5	1	1
2805398	0	0	0	0	0	64	1	10	84	12.9	61	3.51	0	143	134	4.6	107	0	117	0	101	0	106	1	27	12	7	1	0	0	0	0	1	0	0	0	0	0	0	0	0	12.4	0	0	0	0	250	0	19.8
3136932	1	0	0	0	0	61	1	11.1	125	22.53	59	12.2	0	133	135	4.7	91	0	152	0	100	0	117	1	19	12	7	1	0	0	0	0	0	0	0	0	0	0	0	0	0	5.4	0	0	0	0	80	0	1.7
631199	0	0	0	0	0	24	2	7.7	223	30.7	32	2.46	0	144	142	4.6	109	0	145	0	100	0	115	1	24	15	8	1	0	0	1	0	0	1	0	0	0	0	0	0	0	5.7	0	0	1	0	336	0	9.9
2733508	0	0	0	0	0	52	1	8.1	100	15.8	36	1.33	0	145	126	3.8	83	0	143	0	100	0	114	1	14	12	4	1	0	0	0	0	0	0	0	0	0	0	0	0	0	2.3	0	0	0	0	2200	0	2.6
2825722	0	0	0	0	0	88	2	8.9	211	29.7	19	0.84	0	144	133	4.3	93	0	132	0	100	0	111	1	24	12	4	1	0	0	0	0	1	0	0	0	0	0	0	0	0	3.9	0	0	0	0	336	1	1.3
1627672	0	0	0	1	1	61	2	9.8	132	9.54	14	0.7	0	139	140	4.6	101	0	131	0	100	0	110	1	29	12	12	1	0	1	0	0	0	0	0	0	0	0	0	0	0	9.4	0	0	0	0	5	1	0.5
1659333	0	0	0	0	0	26	2	9.8	56	30.74	20	1.07	0	190	119	4.7	71	0	131	0	100	0	110	1	0	12	10	1	0	0	0	0	1	0	0	0	0	0	0	0	0	1.4	0	0	0	0	350	0	18.2
366516	0	0	0	0	0	34	1	9.5	102	1.6	16	1	0	99	134	3.5	89	0	129	0	100	0	110	1	13	3	7	1	0	0	0	0	0	1	0	0	0	0	0	0	0	4.5	0	0	0	0	75	1	5.3
724794	0	0	0	0	0	73	1	10.6	513	14	19	0.6	0	157	131	3.9	92	0	128	0	100	0	109	1	25	11	5	1	0	0	0	0	1	0	0	0	0	0	0	0	0	0.7	0	0	0	0	150	0	3
2740626	1	0	0	0	0	62	1	9.7	209	10.7	31	1.6	0	156	138	3.8	142	0	126	0	100	0	109	1	18	12	3	1	0	0	0	0	0	0	0	0	0	0	0	0	0	1.5	0	0	0	0	200	0	2.3
2784842	0	1	0	0	0	26	1	14.6	261	9.9	10	1.4	0	186	130	4	107	0	123	0	100	0	108	1	27	12	5	1	0	0	0	0	0	0	0	0	0	0	0	0	0	3.9	0	0	1	0	336	0	2.4
366516	0	0	0	0	0	34	1	9.5	102	1.6	16	1	0	99	134	3.5	89	0	129	0	100	0	107	0	13	3	7	1	0	0	0	0	0	1	0	0	0	0	0	0	0	4.5	0	0	0	0	75	1	5.3
316448	0	0	0	0	0	65	1	10.8	381	21.9	97	14.65	0	121	142	6.1	109	0	174	0	99	0	124	1	21	11	9	1	0	0	0	0	0	1	0	0	0	0	0	0	0	3.9	0	0	0	0	0	0	4.1
2318883	0	0	0	0	0	87	1	10.6	44	3.6	32	1.07	0	93	138	4	76	0	158	0	99	0	119	1	14	12	6	1	0	0	0	0	1	0	0	0	0	0	0	0	0	4	0	0	0	0	150	0	6.2
3082353	0	0	0	0	0	46	1	6.1	45	20.9	61	2.44	0	156	129	5.8	106	0	151	0	99	0	116	1	29	12	13	1	0	0	0	0	1	0	0	0	0	0	0	0	0	7	0	0	0	0	90	1	10.1
323885	1	0	0	0	0	67	1	12.6	210	18.6	16	0.7	0	204	128.5	3.97	101	0	150	0	99	0	116	1	20	11	6	1	0	0	0	0	0	1	0	0	0	0	0	0	0	3.6	0	1	1	1	0	0	6.1
3344495	1	0	0	0	0	78	1	11.5	110	27.1	54	4.71	0	320	133	3.9	90	0	150	0	99	0	116	1	21	12	8	1	0	0	0	0	0	0	0	0	0	0	0	0	0	3.4	0	0	0	0	625	0	3.7
3351643	1	0	0	0	0	73	1	7.5	83	19.1	93	4.1	0	1027	141	5.1	90	0	149	0	99	0	116	1	21	12	15	1	0	0	0	0	0	0	0	0	0	0	0	0	0	4.7	0	0	0	0	250	0	0
2857248	0	0	0	1	0	67	1	12.1	156	19	9	0.48	0	121	132	3.9	93	0	138	0	99	0	112	1	14	12	3	1	0	0	0	0	1	0	0	0	0	0	0	0	0	1.4	0	0	0	0	500	0	15.2
3082353	0	0	0	0	0	46	1	6.1	45	20.9	61	2.44	0	156	129	5.8	106	0	151	0	99	0	111	0	29	11	13	1	0	0	0	0	1	0	0	0	0	0	0	0	0	7	0	0	0	0	90	1	10.1
2392710	0	0	0	0	0	67	2	12	413	21.2	18	0.7	0	184	133	3.5	106	0	136	0	99	0	111	1	22	12	8	1	0	0	0	0	1	0	0	0	0	0	0	0	0	1.4	0	0	1	0	600	0	2.5
2392710	0	0	0	0	0	67	2	12	413	21.2	18	0.7	0	184	133	3.5	106	0	136	0	99	0	108	0	22	11	8	1	0	0	0	0	1	0	0	0	0	0	0	0	0	1.4	0	0	1	0	600	0	2.5
2862150	0	0	0	1	0	37	1	7.3	74	12.3	41	3.35	0	189	136	5.4	108	0	127	0	99	0	108	1	12	12	9	1	1	0	0	0	1	0	0	0	0	0	0	0	0	1.2	0	0	0	0	200	0	20.9
2885997	0	0	0	0	0	59	2	7	137	21.4	67	1.97	0	165	137	3.8	90	0	119	0	99	0	106	1	23	12	8	1	0	1	0	0	0	0	0	0	0	0	0	0	0	3.9	0	0	0	0	0	0	7.1
386077	0	0	0	0	0	89	2	12.7	169	9.2	45	1.29	0	150	146	3.8	81	0	112	0	99	0	103	1	24	14	3	1	0	0	0	0	0	1	0	0	0	0	0	0	0	3.9	0	0	0	0	0	0	1.5
2782364	0	0	0	0	0	56	2	9.7	76	26.4	10	0.96	0	203	135	5	113	0	112	0	99	0	103	1	26	12	8	1	0	0	0	0	0	0	0	0	0	0	0	0	0	5.1	0	0	1	0	336	1	4.8
316448	0	0	0	0	0	65	1	10.8	381	21.9	97	14.65	0	121	142	6.1	109	0	174	0	99	1	64	0	24	11	9	1	0	0	0	0	0	1	0	0	0	0	0	0	0	3.7	0	0	0	0	0	0	4.1
1006540	1	1	0	0	0	58	1	13.7	256	13.8	12	0.9	0	133	139	4.7	70	0	169	0	98	0	122	1	19	15	3	1	0	0	0	0	1	0	1	0	0	0	0	0	0	6.7	0	0	0	0	100	0	3.4
1524083	0	0	0	0	0	32	1	10.9	356	7	39	4.3	0	149	134	4.6	98	0	153	0	98	0	116	1	26	12	9	1	0	1	0	0	0	0	1	0	0	0	0	0	0	3.9	0	0	0	0	8	0	7.7
1337977	0	0	0	0	0	70	1	10.4	247	16	31	1.37	0	152	134	4.9	94	0	149	0	98	0	115	1	17	12	11	1	0	0	0	0	0	0	1	0	0	0	0	0	0	3.9	0	0	0	0	500	0	5.5
2479667	0	1	0	0	0	48	2	13.2	438	28	14	0.6	0	126	137	4.3	106	0	146	0	98	0	114	1	24	12	3	1	0	0	1	0	0	0	0	0	0	0	0	0	0	3.9	0	0	0	0	100	0	1.3
3058685	0	1	0	0	0	46	1	11.6	94	20.7	33	1.35	0	75	125	3.9	116	0	143	0	98	0	113	1	24	12	10	1	0	0	1	0	0	0	0	0	0	0	0	0	0	3.3	0	0	0	0	140	1	20.6
3183119	0	0	0	0	0	52	2	5.3	59	11.2	37	1.7	0	202	139	3.6	105	0	141	0	98	0	112	1	18	12	8	1	0	0	0	0	0	0	0	0	0	0	0	0	0	1.9	0	0	0	0	400	0	0.5
3150150	1	1	0	0	0	88	1	12.3	233	10.7	52	3.2	0	143	134	4.2	114	0	134	0	98	0	110	1	33	12	9	1	0	0	0	0	0	0	0	0	0	0	0	0	0	6.3	0	1	0	0	10	0	4.2
1358108	0	0	0	0	0	47	1	7.7	606	24.1	18	0.39	0	185	136	4.9	106	0	126	0	98	0	107	1	21	12	11	1	0	0	0	0	0	0	0	0	0	0	0	0	0	1.3	0	0	0	0	336	1	15.5
2843535	0	0	0	0	0	29	2	11.7	90	14	14	0.59	0	109	141	3.6	83	0	121	0	98	0	106	1	20	12	13	1	0	0	0	0	0	0	0	0	0	0	0	0	0	1.4	0	0	0	0	500	0	3.4
1463242	0	0	0	0	0	60	2	9.1	186	21.2	54	4.31	0	179	137	5.3	88	0	115	0	98	0	104	1	22	12	8	1	0	0	0	0	1	0	1	0	0	0	0	0	0	1.7	0	0	0	0	500	0	2.9
942809	0	0	0	0	0	62	1	5.5	371	24	77	10.7	0	266	131	6.2	108	0	113	0	98	0	103	1	22	14	9	1	0	0	0	0	1	1	0	0	0	0	0	0	0	1	0	0	1	0	71	1	3.1
942809	0	0	0	0	0	62	1	5.5	371	24	77	10.7	0	266	131	6.2	108	0	113	0	98	0	101	1	22	14	9	1	0	0	0	0	1	1	0	0	0	0	0	0	0	1	0	0	1	0	71	1	3.1
1978092	0	1	0	1	0	52	1	8.6	292	12.6	8	0.44	0	113	137	3.3	76	0	167	0	97	0	120	1	17	12	7	1	0	0	0	0	1	0	0	0	0	0	0	0	0	0.8	0	0	0	1	325	0	2.9
2378376	0	0	0	0	0	22	2	9.2	108	14.8	29	1.84	0	100	139	3.7	100	0	150	0	97	0	115	1	22	12	7	1	0	0	0	0	1	0	0	0	0	0	0	0	0	1.8	0	0	0	0	450	0	1.6
2724559	1	0	0	0	0	62	2	12.6	195	12.9	15	0.47	0	154	139	4.7	98	0	148	0	97	0	114	1	25	12	6	1	0	0	0	0	0	0	0	0	0	0	0	0	0	2.4	0	0	0	0	336	1	5.6
2822055	0	0	0	0	0	42	1	7.8	52	9.6	24	1.21	0	180	129	4.5	81	0	147	0	97	0	114	1	15	12	11	1	0	0	0	0	0	0	0	0	0	0	0	0	0	4.2	0	0	0	0	336	0	4
1978092	0	1	0	1	0	52	1	8.6	292	12.6	8	0.44	0	113	137	3.3	76	0	167	0	97	0	113	0	17	11	7	1	0	0	0	0	1	0	0	0	0	0	0	0	0	0.8	0	0	0	1	325	0	2.9
1556958	0	0	0	0	0	66	2	9.7	101	5.04	92	5.43	0	498	133	4.7	90	0	140	0	97	0	111	1	21	12	6	1	0	0	0	0	0	0	0	0	0	0	0	0	0	1.5	0	0	0	0	100	1	0.8
471616	0	0	0	0	0	82	2	8.9	108	11.4	19	0.96	0	97	133	4.4	104	0	138	0	97	0	111	1	22	15	13	1	0	0	0	0	1	1	1	0	0	0	0	0	0	2.9	0	0	0	0	25	0	2.8
251196	0	1	0	0	0	61	1	10	44	8.7	29	1.4	0	439	129	4.1	108	0	135	0	97	0	110	1	38	8	14	1	0	0	0	0	1	1	1	0	0	0	0	0	0	7	0	0	0	0	1575	1	7
3106412	0	0	0	1	0	54	2	6.1	80	7.6	39	1.97	0	122	129	4.3	112	0	128	0	97	0	107	1	19	12	3	1	0	0	0	0	1	0	0	0	0	0	0	0	0	3.9	0	0	0	0	100	1	2.9
833598	0	0	0	0	0	85	1	15.4	194	11.3	88	1.43	0	102	132	6.4	121	0	120	0	97	0	105	1	28	10	4	1	0	0	0	0	1	1	0	0	0	0	0	0	0	2.2	0	0	0	0	44	1	7.5
833598	0	0	0	0	0	85	1	15.4	194	11.3	88	1.43	0	102	132	6.4	121	0	120	0	97	0	102	0	28	10	4	1	0	0	0	0	1	1	0	0	0	0	0	0	0	2.2	0	0	0	0	44	1	7.5
1195050	0	0	0	0	0	72	2	10	105	6.61	102	11.92	0	130	136	6.3	62	0	111	0	97	0	102	1	16	12	8	1	0	0	0	0	1	0	1	0	0	0	0	0	0	2.3	0	0	0	0	336	0	0.7
1195050	0	0	0	0	0	72	2	10	105	6.61	102	11.92	0	130	136	6.3	62	0	111	0	97	0	102	0	16	11	8	1	0	0	0	0	1	0	0	0	0	0	0	0	0	2.3	0	0	0	0	911	0	0.7
3139962	0	0	0	0	0	73	2	7.5	122	12.45	59	1.52	0	185	146	4.9	74	1	106	0	97	0	100	1	21	12	8	1	0	0	0	0	1	0	0	0	0	0	0	0	0	3.9	0	0	1	1	320	1	6.9
1581416	0	0	0	0	0	80	1	8.1	80	11.72	29	1.08	0	177	138	4.5	110	0	180	0	96	0	124	1	32	12	8	1	0	0	0	0	0	0	0	0	0	0	0	0	0	3.9	0	0	0	0	125	1	7
3142839	0	1	0	1	0	86	1	6.5	241	8.83	43	2.23	0	305	141	7.8	101	0	141	0	96	0	120	0	26	11	7	1	0	0	0	0	0	0	0	0	0	0	0	0	0	3.4	0	0	0	0	425	1	10.3
3011680	0	0	0	0	0	74	2	10.4	166	5.4	29	1.67	0	161	134	5.5	88	0	162	0	96	0	118	1	24	12	7	1	0	0	0	0	0	0	0	0	0	0	0	0	0	3.9	0	0	1	0	1235	0	22.2
974580	0	0	0	0	1	63	2	6.8	406	37.1	29	0.9	0	126	134	4.1	93	0	159	0	96	0	117	1	17	15	9	1	0	0	0	0	1	0	1	0	0	0	0	0	0	2.7	0	0	0	0	2	0	5.6
1654292	0	0	0	0	0	72	2	10	214	25.13	9	1.22	0	131	140	4.9	111	0	154	0	96	0	115	1	22	12	2	1	0	0	0	0	0	0	0	0	0	0	0	0	0	3.9	0	0	0	0	80	0	2
642804	0	0	0	0	0	83	2	10.3	187	16.9	22	0.91	0	169	138	4.4	92	0	153	0	96	0	115	1	19	11	6	1	0	0	0	0	0	1	0	0	0	0	0	0	0	2.5	0	0	0	0	1800	0	3
1581672	0	0	0	0	1	56	1	8	414	20.03	23	1.29	0	110	121	5	90	0	142	0	96	0	111	1	18	12	3	1	0	0	0	0	1	0	0	0	0	0	0	0	0	0.8	0	0	0	0	100	0	1.2
3142839	0	1	0	1	0	86	1	6.5	241	8.83	43	2.23	0	305	141	7.8	101	0	141	0	96	0	111	1	26	12	7	1	0	0	0	0	0	0	0	0	0	0	0	0	0	3.4	0	0	0	0	425	1	10.3
1653898	0	0	0	0	0	86	2	12.3	149	10.22	22	1.12	0	112	135	4	108	0	136	0	96	0	109	1	25	12	6	1	0	0	0	0	1	0	0	0	0	0	0	0	0	2.2	0	0	0	0	350	0	5.1
1586841	0	0	0	0	0	70	2	9.6	201	9.5	34	1.16	0	142	135	3.9	102	0	134	0	96	0	109	1	19	12	8	1	0	0	0	0	1	0	0	0	0	0	0	0	0	3.9	0	0	0	0	400	0	1.4
1562798	0	0	0	0	0	23	2	11.8	429	38.95	26	1.64	0	114	141	6.1	107	0	127	0	96	0	106	1	27	12	14	1	0	0	0	0	1	0	0	0	0	0	0	0	0	6.5	0	0	0	0	336	0	2
2767830	0	1	0	0	0	77	1	11.6	154	22.1	28	1.42	0	186	135	5.4	130	0	120	0	96	0	104	1	28	12	6	1	0	0	0	0	1	0	0	0	0	0	0	0	0	2.1	0	0	0	0	375	0	6.8
2840825	0	0	0	0	0	89	1	9.9	146	32.4	67	1.66	0	147	139	5.5	89	0	119	0	96	0	104	1	17	12	11	1	0	0	0	0	0	0	0	0	0	0	0	0	0	9.8	0	0	1	0	336	1	16.8
1562798	0	0	0	0	0	23	2	11.8	429	38.95	26	1.64	0	114	141	6.1	107	0	127	0	96	0	103	0	27	11	14	1	0	0	0	0	1	0	0	0	0	0	0	0	0	6.5	0	0	0	0	911	0	2
1587940	0	0	0	0	0	75	1	16.8	306	40.08	79	4.21	0	301	136	4.7	76	0	115	0	96	0	102	1	20	12	7	1	0	0	0	0	1	0	0	0	0	0	0	0	0	2.5	0	0	0	1	1100	0	10.1
3030984	0	0	0	0	0	57	2	8.7	544	35.1	8	0.9	0	294	134	4.8	73	0	115	0	96	0	102	1	31	12	4	1	0	0	0	0	1	0	0	0	0	0	0	0	0	3.1	0	1	1	0	50	1	13
395008	0	0	0	0	0	54	2	9.8	183	7.2	40	1.9	0	85	140	4.6	84	1	108	0	96	0	100	1	35	15	8	1	0	0	0	0	0	1	1	0	0	0	0	0	0	3.9	0	0	0	0	180	0	1.9
894540	0	0	0	0	0	31	1	15.1	146	9.2	8	0.87	0	147	135	4.6	82	0	154	0	95	0	115	1	23	11	7	1	0	0	0	0	1	1	0	0	0	0	0	0	0	1.3	0	0	0	0	450	0	4.4
3121702	0	1	0	0	0	59	1	11.5	270	22.5	14	0.82	0	107	136	4.4	106	0	153	0	95	0	114	1	25	12	6	1	0	0	0	0	1	0	0	0	0	0	0	0	0	2.5	0	0	0	0	150	0	36
288548	0	0	0	0	1	59	1	13	377	24.4	13	1.18	0	139	132	4.1	113	0	142	0	95	0	111	1	18	15	6	1	0	0	0	0	1	1	1	0	0	0	0	0	0	0.9	0	0	0	0	350	0	6.6
865032	0	0	0	0	0	69	1	6.5	71	5.8	40	0.8	0	96	144	4.3	83	0	142	0	95	0	111	1	23	11	6	1	0	0	0	0	1	1	0	0	0	0	0	0	0	2	0	0	1	0	50	0	14.2
2732109	0	0	0	0	0	54	1	9	206	7.8	101	18.85	0	102	138	7.3	106	0	137	0	95	0	109	1	24	12	8	1	0	0	0	0	0	0	0	0	0	0	0	0	0	0.9	0	0	0	0	0	0	5.4
2714118	0	1	0	0	0	72	1	10	154	23.4	44	3.13	0	240	142	5	86	0	136	0	95	0	109	1	20	12	8	1	0	0	0	0	1	0	0	0	0	0	0	0	0	5.3	0	0	0	0	0	1	5.3
3112382	0	0	0	0	0	43	1	7.1	13	16.5	32	3.42	0	172	130	4.1	97	0	126	0	95	0	105	1	24	12	15	1	0	0	0	0	1	0	0	0	0	0	0	0	0	2.96	0	1	0	0	1	0	8.8
1847353	0	0	0	0	0	74	1	11.5	258	16.4	11	0.6	0	166	126	4.5	90	0	121	0	95	0	104	1	38	12	6	1	0	0	0	0	1	0	0	0	0	0	0	0	0	2.2	0	0	0	0	336	0	0.8
2369420	1	0	0	0	0	62	2	12.2	188	18.1	121	10.4	0	366	125	8.5	80	0	113	0	95	0	101	1	21	12	11	1	0	0	0	1	0	0	0	0	0	0	0	0	0	3.8	0	0	0	0	675	0	3.1
2369420	1	0	0	0	0	62	2	12.2	188	18.1	121	10.4	0	366	125	8.5	80	0	113	0	95	0	99	0	24	11	11	1	0	0	0	1	0	0	0	0	0	0	0	0	0	3.8	0	0	0	0	675	0	3.1
2732109	0	0	0	0	0	54	1	9	206	7.8	101	18.85	0	102	138	7.3	106	0	137	0	95	1	64	0	24	11	8	1	0	0	0	0	0	0	0	0	0	0	0	0	0	0.9	0	0	0	0	0	0	5.4
2476007	0	0	0	0	0	85	2	9	385	28.7	66	1.9	0	191	134	5.4	83	0	168	0	94	0	119	1	18	12	4	1	0	0	1	0	0	0	0	0	0	0	0	0	0	3.8	0	0	1	0	300	0	4.7
2320389	1	0	0	0	0	51	2	10.6	80	30.3	52	2.65	0	177	134	4.7	81	0	158	0	94	0	115	1	20	12	10	1	0	0	0	0	1	0	0	0	0	0	0	0	0	5.1	0	0	0	0	150	0	1.7
3050145	0	1	0	0	0	65	1	13.2	179	14.5	18	1.01	0	204	137	4.6	80	0	155	0	94	0	114	1	24	12	6	1	0	0	0	0	1	0	0	0	0	0	0	0	0	3.9	0	1	1	0	100	0	6.9
963738	0	0	0	0	0	80	1	9.2	139	11.4	18	0.89	0	174	131	6.3	87	0	153	0	94	0	114	1	21	14	7	1	0	0	0	0	1	0	1	0	0	0	0	0	0	3.9	0	0	1	0	30	0	38.9
655035	0	0	0	0	0	60	2	6.8	253	27.2	26	0.8	0	182	130	5.5	110	0	148	0	94	0	112	1	18	11	4	1	0	0	0	0	1	1	0	0	0	0	0	0	0	1.5	0	0	0	0	450	1	5.1
401291	0	0	0	0	0	21	2	9.8	183	22.3	10	1.6	0	571	131	4.6	116	0	139	0	94	0	109	1	13	12	3	1	0	0	0	0	0	1	0	0	0	0	0	0	0	3.9	0	1	0	0	850	0	3
1321811	1	0	0	0	0	89	1	11.7	167	38.8	29	1.43	0	133	137	4.5	109	0	132	0	94	0	107	1	18	12	5	1	0	0	0	0	0	0	1	0	0	0	0	0	0	7.2	0	0	0	0	100	0	1.8
244763	0	1	0	0	0	47	2	10.3	125	2.9	8	0.5	0	163	135	4.6	128	0	123	0	94	0	104	1	23	13	6	1	0	0	0	0	1	1	1	0	0	0	0	0	0	1.2	0	0	1	1	2500	0	3.1
2679221	0	0	0	0	0	53	2	8.6	36	34.5	55	2.3	0	115	141	3.9	58	0	123	0	94	0	104	1	14	12	8	1	0	0	0	0	1	0	0	0	0	0	0	0	0	3	0	0	0	0	550	0	1.6
2802122	0	0	0	0	0	78	1	10	252	14.1	67	2.68	0	187	154	3.6	110	0	120	0	94	0	103	1	29	12	4	1	0	1	0	0	0	0	0	0	0	0	0	0	0	3.9	0	0	0	0	336	1	4.6
963738	0	0	0	0	0	80	1	9.2	139	11.4	18	0.89	0	174	131	6.3	87	0	153	0	94	1	64	1	24	14	7	1	0	0	0	0	1	0	0	0	0	0	0	0	0	3.7	0	0	1	0	30	0	38.9
485121	0	0	0	0	0	75	1	8.9	167	15.4	88	4.9	0	177	135	6	91	0	172	0	93	0	119	1	20	15	9	1	0	0	1	0	0	1	1	0	0	0	0	0	0	2.9	0	0	1	0	60	0	0.8
2891049	0	1	0	0	0	69	2	8.2	154	21.1	19	1.2	0	249	140	4	66	0	168	0	93	0	118	1	19	12	6	1	0	0	0	0	1	0	0	0	0	0	0	0	0	3.7	0	1	0	1	0	0	9.4
536390	0	0	0	0	0	66	1	9.1	230	31.4	14	0.71	0	125	140	4.2	89	0	161	0	93	0	116	1	17	15	5	1	0	0	0	0	1	1	0	0	0	0	0	0	0	2.1	0	0	0	1	114	0	7.4
2816414	0	1	0	0	0	68	1	11.1	205	8.5	33	1.56	0	150	140	4.4	90	0	161	0	93	0	116	1	20	12	8	1	0	0	0	0	1	0	0	0	0	0	0	0	0	1.7	0	0	0	0	336	0	2.3
3061233	0	1	0	0	0	58	1	12.3	218	26.4	35	2.46	0	132	140	4.4	99	0	154	0	93	0	113	1	28	12	3	1	0	0	0	0	1	0	0	0	0	0	0	0	0	1.9	0	0	0	1	200	0	5.2
1116660	0	0	0	0	0	55	1	15.7	155	16.58	36	2.2	0	370	136	7.3	92	0	150	0	93	0	112	1	22	12	9	1	0	1	0	0	0	0	0	0	0	0	0	0	0	3.9	0	1	0	1	75	0	6
485121	0	0	0	0	0	75	1	8.9	167	15.4	88	4.9	0	177	135	6	91	0	172	0	93	0	111	1	20	15	9	1	0	0	1	0	0	1	1	0	0	0	0	0	0	2.9	0	0	1	0	60	0	0.8
513671	0	0	0	0	0	24	2	7.4	266	13.2	13	0.37	0	96	139	3.3	76	0	145	0	93	0	110	1	18	15	5	1	1	0	0	0	1	1	1	0	0	0	0	0	0	3.9	0	0	1	1	400	0	1.9
3149109	0	0	0	0	0	85	1	8.2	137	8.2	5	0.7	0	127	141	3.6	67	0	144	0	93	0	110	1	15	12	2	1	0	0	0	0	0	0	0	0	0	0	0	0	0	3.9	0	0	0	0	300	0	3.8
3093748	1	1	0	0	0	82	1	8.6	454	19.9	34	0.94	0	133	147	4.2	98	0	142	0	93	0	109	1	24	12	8	1	0	0	0	0	1	0	0	0	0	0	0	0	0	3.13	0	0	1	0	20	0	7.8
3091229	1	1	0	0	0	36	2	6.3	399	17.9	52	2.22	0	118	134	4.5	115	0	139	0	93	0	108	1	21	12	7	1	0	0	0	0	0	0	0	0	0	0	0	0	0	1.06	0	0	1	0	20	1	12.3
1116660	0	0	0	0	0	55	1	15.7	155	16.58	36	2.2	0	370	136	7.3	92	0	150	0	93	0	107	0	22	11	9	1	0	1	0	0	0	0	0	0	0	0	0	0	0	3.7	0	1	0	1	75	0	6
2772675	0	0	0	0	0	70	2	13.2	119	16	9	0.85	0	121	140	3.9	54	0	132	0	93	0	106	1	17	12	2	1	0	0	0	0	1	0	0	0	0	0	0	0	0	1	0	0	0	0	9	0	1.3
513671	0	0	0	0	0	24	2	7.4	266	13.2	13	0.37	0	96	139	3.3	76	0	145	0	93	0	105	0	18	15	5	1	1	0	0	0	1	1	1	0	0	0	0	0	0	3.7	0	0	1	1	400	0	1.9
2857474	0	0	0	0	0	78	1	11.4	243	19.8	30	1.69	0	149	138	4.4	74	0	127	0	93	0	104	1	19	12	3	1	0	0	0	0	0	0	0	0	0	0	0	0	0	0.8	0	0	0	0	325	0	3.9
312192	0	0	0	0	0	49	2	7.8	217	15.2	16	0.82	0	163	129	4.4	90	0	126	0	93	0	104	1	19	10	5	1	0	0	0	0	0	1	0	0	0	0	0	0	0	3.9	0	0	0	0	0	0	11.1
278699	0	0	0	0	0	61	1	9.1	347	10.3	67	2	0	121	132	3.7	104	0	124	0	93	0	103	1	14	3	9	1	0	0	0	0	1	1	1	0	0	0	0	0	0	3.2	0	0	0	0	400	0	2.1
2364745	0	1	0	0	0	45	2	6.9	322	12.5	18	0.9	0	139	138	3.4	59	0	136	0	93	0	102	0	35	11	8	1	0	0	0	0	0	0	0	0	0	0	0	0	0	5.7	0	0	1	0	100	1	8.9
1590035	0	0	0	0	0	65	1	8	150	18.56	41	3.35	0	296	137	5.2	90	0	121	0	93	0	102	1	21	12	5	1	0	0	0	0	0	0	0	0	0	0	0	0	0	1.1	0	0	1	0	800	0	1.9
728582	0	0	0	0	0	78	1	7.8	267	9	30	2.54	0	100	137	4.2	77	0	119	0	93	0	102	1	24	11	7	1	0	0	0	0	1	1	0	0	0	0	0	0	0	1	0	0	0	0	336	0	3.3
3096716	1	0	0	0	0	63	1	7.8	397	11.7	19	1.46	0	157	136	4	69	0	111	0	93	0	99	1	26	12	4	1	0	0	0	0	1	0	0	0	0	0	0	0	0	1.6	0	1	1	1	45	0	12.2
1555585	0	0	0	0	0	73	2	12.2	447	72.87	67	3.8	0	352	132	4	81	0	110	0	93	0	99	1	20	12	9	1	0	0	0	0	1	0	1	0	0	0	0	0	0	3.1	0	0	0	0	150	1	10
3203609	0	0	0	0	1	41	1	8.9	105	24.5	19	1.24	0	131	146	4.7	90	0	175	0	92	0	120	1	16	12	7	1	0	0	0	0	0	0	0	0	0	0	0	0	0	11.4	0	0	0	0	295	0	3
2704490	1	0	0	0	0	78	1	8.9	313	24.6	50	3.5	0	161	127	6.2	90	0	172	0	92	0	119	1	21	12	9	1	0	0	0	0	1	0	0	0	0	0	0	0	0	8.9	0	1	1	0	150	0	7.4
895584	0	0	0	0	0	52	2	7.7	161	10.8	92	2.76	0	189	140	4	90	0	162	0	92	0	115	1	21	15	9	1	0	0	0	0	1	1	0	0	0	0	0	0	0	3.1	0	0	0	0	336	0	4.2
377512	0	0	0	1	0	54	2	9.3	479	34.9	28	1.37	0	203	131	3.2	66	0	160	0	92	0	115	1	16	14	6	1	0	0	0	0	0	1	1	0	0	0	0	0	0	3.9	0	1	1	0	525	0	2.3
2882289	0	1	0	0	0	59	1	14.1	157	10.7	42	2.1	0	271	133	4	90	0	159	0	92	0	114	1	25	12	9	1	0	0	0	0	1	0	0	0	0	0	0	0	0	2	0	0	0	0	700	0	1.3
3332301	0	0	0	0	0	56	1	6.6	244	24.8	68	1.62	0	490	134	5.1	80	0	155	0	92	0	113	1	20	12	10	1	0	0	0	0	0	0	0	0	0	0	0	0	0	7.4	0	0	0	0	115	0	4.4
332664	0	0	0	0	0	64	1	12.1	186	24.8	58	3.57	0	276	129	5.8	88	0	148	0	92	0	111	1	21	10	10	1	0	0	0	0	0	1	0	0	0	0	0	0	0	5.7	0	0	0	0	0	0	5.7
427663	0	0	0	0	0	50	2	10.9	122	6.1	18	0.84	0	166	133	5.1	102	0	148	0	92	0	111	1	21	4	7	1	0	0	0	0	1	1	1	0	0	0	0	0	0	3.9	0	0	0	0	150	1	4.1
332664	0	0	0	0	0	64	1	12.1	186	24.8	58	3.57	0	276	129	5.8	88	0	148	0	92	0	110	0	24	10	10	1	0	0	0	0	0	1	0	0	0	0	0	0	0	5.7	0	0	0	0	0	0	5.7
13670977	0	0	0	0	0	59	1	13	210	19.9	26	1.4	0	328	134	4.5	126	0	147	0	92	0	110	1	31	3	7	1	0	1	0	0	1	0	1	0	0	0	0	0	0	2.1	0	1	0	0	2110	1	5.58
2745173	0	0	0	0	0	61	2	8.3	161	24.4	34	1.65	0	336	132	3.9	90	0	147	0	92	0	110	1	18	12	9	1	0	0	1	0	0	0	0	0	0	0	0	0	0	13.4	0	1	0	0	336	0	1.5
3106930	0	0	0	0	0	36	2	10	162	18	18	2.1	0	324	135	4.7	54	0	143	0	92	0	109	1	13	12	7	1	0	0	0	0	1	0	0	0	0	0	0	0	0	11.64	0	0	0	0	100	0	3.6
452883	0	0	0	0	0	63	2	12.4	30	11.4	121	6.79	0	176	137	6.8	140	0	141	0	92	0	108	1	33	12	19	1	0	0	0	0	1	1	1	0	0	0	0	0	0	12.2	0	0	0	0	0	1	0.6
1766394	0	1	0	0	0	88	1	10.5	216	13.9	15	0.7	0	119	137	4.2	80	0	140	0	92	0	108	1	19	12	14	1	0	0	0	0	1	0	0	0	0	0	0	0	0	4.4	0	0	0	0	400	0	6.1
1150706	0	0	0	0	0	41	1	12.7	298	10.53	12	1.58	0	136	140	4.6	87	0	139	0	92	0	108	1	29	12	5	1	0	0	0	0	0	0	0	0	0	0	0	0	0	3.9	0	0	0	0	1525	0	0.8
1131017	0	0	0	0	0	70	1	8.3	95	6.8	56	5	0	92	144	3.8	83	0	135	0	92	0	106	1	23	12	12	1	0	0	0	0	1	0	0	0	0	0	0	0	0	1.3	0	0	0	0	100	0	5.8
1561881	0	0	0	0	0	73	1	13.6	346	15.83	5	0.61	0	127	141	3.6	106	0	132	0	92	0	105	1	25	12	4	1	0	0	0	0	1	0	0	0	0	0	0	0	0	3.9	0	0	0	0	200	0	9.1
3327113	0	0	0	1	0	81	1	12.8	83	11.3	50	1.74	0	146	137	4.9	97	0	130	0	92	0	105	1	20	12	9	1	0	0	0	0	0	0	0	0	0	0	0	0	0	1.2	0	0	0	0	175	1	4.8
1361854	1	0	0	0	0	28	2	6.1	449	25.2	41	0.91	0	237	139	4.1	104	0	128	0	92	0	104	1	21	12	13	1	0	0	0	0	0	0	0	0	0	0	0	0	0	2	0	0	0	0	336	0	4.8
2986667	0	0	0	0	0	54	2	12	60	7.2	35	2.33	0	224	147	3.9	147	0	126	0	92	0	103	1	21	12	8	1	0	0	0	0	0	0	0	0	0	0	0	0	0	9.6	0	0	0	0	336	0	1.9
1728643	0	0	0	1	0	70	2	8.9	121	20.9	40	2	0	133	141	4.3	114	0	120	0	92	0	101	1	23	12	8	1	0	0	0	0	1	0	0	0	0	0	0	0	0	2	0	0	0	0	2525	0	26.2
1528624	0	0	0	0	0	71	2	8.3	135	9.8	35	2.26	0	117	134	4	90	0	119	0	92	0	101	1	16	12	4	1	0	0	0	0	1	0	1	0	0	0	0	0	0	3.9	0	0	1	0	6	1	14
1591111	1	0	0	0	0	53	2	13.6	232	8.95	53	5.22	0	108	137	3.6	81	0	114	0	92	0	99	1	16	12	5	1	0	0	0	0	1	0	0	0	0	0	0	0	0	3.9	0	0	0	0	300	0	2.2
2478545	0	0	0	0	0	56	1	10.8	312	7.8	7	0.61	0	156	114	4.1	90	0	113	0	92	0	99	1	15	12	2	1	0	1	0	0	0	0	0	0	0	0	0	0	0	3.9	0	0	0	0	200	0	4.6
452883	0	0	0	0	0	63	2	12.4	30	11.4	121	6.79	0	176	137	6.8	140	0	141	0	92	0	97	0	33	11	19	1	0	0	0	0	1	1	1	0	0	0	0	0	0	12.2	0	0	0	0	0	1	0.6
2704490	1	0	0	0	0	78	1	8.9	313	24.6	50	3.5	0	161	127	6.2	98	0	172	0	92	1	64	1	24	11	9	1	0	0	0	0	1	0	0	0	0	0	0	0	0	8.9	0	1	1	0	150	0	7.4
377512	0	0	0	1	0	54	2	9.3	479	34.9	28	1.37	0	203	131	3.2	66	0	160	0	92	1	64	0	16	14	6	1	0	0	0	0	0	1	1	0	0	0	0	0	0	3.7	0	1	1	0	525	0	2.3
1585045	0	0	0	0	0	74	1	11	151	12.39	50	6.72	0	107	126	4.9	83	0	168	0	91	0	117	1	26	12	11	1	0	1	0	0	0	0	0	0	0	0	0	0	0	6.7	0	0	1	0	336	0	7.1
856781	0	0	0	0	0	47	1	9.4	610	24.2	26	3.92	0	171	132	5.9	72	0	160	0	91	0	114	1	13	15	12	1	0	0	0	0	1	1	0	0	0	0	0	0	0	2.1	0	0	0	0	336	0	1.1
416145	0	0	0	1	0	53	2	14.1	185	17.1	17	0.83	0	78	135	3.3	100	0	150	0	91	0	111	1	15	9	4	1	0	0	0	0	0	1	0	0	0	0	0	0	0	3.8	0	0	0	0	0	0	7.9
784068	0	0	0	0	0	64	2	10.9	258	18	12	0.41	0	140	134	3.8	101	0	143	0	91	0	108	1	22	8	9	1	0	1	0	0	1	1	0	0	0	0	0	0	0	2.9	0	0	0	0	75	1	4.9
856781	0	0	0	0	0	47	1	9.4	610	24.2	26	3.92	0	171	132	5.9	72	0	160	0	91	0	107	0	13	15	12	1	0	0	0	0	1	1	0	0	0	0	0	0	0	2.1	0	0	0	0	911	0	1.1
1740781	1	0	0	0	0	89	1	9.5	97	14.2	32	1.9	0	147	131	4.6	115	0	139	0	91	0	107	1	24	12	8	1	0	0	0	0	1	0	0	0	0	0	0	0	0	3.9	0	0	0	0	975	0	3.2
1074617	1	0	0	0	0	67	1	11.1	183	9.6	30	1.3	0	174	131	5.1	69	0	136	0	91	0	106	1	22	12	5	1	0	0	0	0	0	0	0	0	0	0	0	0	0	1.1	0	0	0	1	700	0	1.9
416145	0	0	0	1	0	53	2	14.1	185	17.1	17	0.83	0	78	135	3.3	100	0	150	0	91	0	105	0	15	9	4	1	0	0	0	0	0	1	0	0	0	0	0	0	0	3.8	0	0	0	0	0	0	7.9
971405	0	0	0	0	1	64	2	13.1	281	36.4	37	2	0	215	123	4.7	120	0	132	0	91	0	105	1	27	15	9	1	0	0	0	0	1	0	1	0	0	0	0	0	0	4.1	0	0	0	0	0	1	1.4
3042165	1	0	0	0	0	68	1	7.4	227	23.9	32	2.04	0	137	134	4.4	79	0	125	0	91	0	102	1	18	12	4	1	0	0	0	0	1	0	0	0	0	0	0	0	0	5.7	0	0	0	1	15	0	2.3
2797571	0	0	0	0	0	57	1	10.1	186	23.9	13	1.03	0	186	135	4.1	78	0	123	0	91	0	102	1	36	12	4	1	0	1	0	0	0	0	0	0	0	0	0	0	0	3.9	0	0	0	0	600	0	4.8
1548654	0	0	0	1	0	56	1	12.2	145	15.2	14	1.97	0	135	143	4.6	90	0	111	0	91	0	98	1	21	12	4	1	0	0	0	0	1	0	1	0	0	0	0	0	0	8.99	0	0	0	0	425	0	2.4
2752176	0	0	0	0	0	82	2	12.6	360	38.1	44	1.1	0	269	128	3.8	94	1	108	0	91	0	97	1	31	12	6	1	0	1	0	0	0	0	0	0	0	0	0	0	0	6.7	0	0	0	0	160	1	3.5
329635	0	0	0	0	0	59	1	9.8	183	18.3	123	2	0	213	147	4.6	113	1	104	0	91	0	95	1	26	12	6	1	0	0	0	0	0	1	1	0	0	0	0	0	0	3.9	0	1	0	0	686	0	4.9
1584181	0	0	0	0	0	71	1	15.2	245	10.16	83	4.36	0	250	134	6.6	130	0	197	0	90	0	126	1	25	12	10	1	0	0	0	0	0	0	0	0	0	0	0	0	0	1.4	0	0	0	0	200	0	3.6
1598701	0	0	0	0	0	81	2	12.5	198	12.75	24	0.88	0	234	140	3.8	132	0	175	0	90	0	118	1	27	12	5	1	0	0	0	0	1	0	0	0	0	0	0	0	0	2.7	0	0	0	0	35	1	4
261982	0	0	0	1	0	60	2	7.7	128	29.4	28	1.6	0	256	130	4.7	119	0	169	0	90	0	116	1	24	6	11	1	0	0	0	0	1	1	1	0	0	0	0	0	0	9	0	0	0	0	269	0	14.9
3115193	0	1	0	1	0	57	1	6.9	34	1.7	62	5.25	0	157	124	5.3	61	0	161	0	90	0	114	1	24	12	14	1	0	0	0	0	1	0	0	0	0	0	0	0	0	3.47	0	0	1	0	90	0	8.3
2076288	0	0	0	0	0	79	1	8.2	182	9.6	20	1.89	0	122	131	3.9	80	0	161	0	90	0	114	1	21	12	5	1	0	0	0	0	1	0	0	0	0	0	0	0	0	1.3	0	0	0	0	100	0	1.5
1584181	0	0	0	0	0	71	1	15.2	245	10.16	83	4.36	0	250	134	6.6	130	0	197	0	90	0	113	0	25	11	10	1	0	0	0	0	0	0	0	0	0	0	0	0	0	1.4	0	0	0	0	200	0	3.6
2832419	0	1	0	0	0	59	1	10.4	218	11.6	20	0.44	0	133	143	4.4	100	0	154	0	90	0	111	1	11	12	3	1	0	0	0	0	1	0	0	0	0	0	0	0	0	2.4	0	0	0	0	336	1	3.3
2188915	0	0	0	0	0	52	2	10.5	68	11.7	75	5.97	0	90	139	7.9	92	0	131	0	90	0	104	1	21	12	14	1	0	0	0	0	0	0	0	0	0	0	0	0	0	17.5	0	0	0	0	15	1	1.1
2188915	0	0	0	0	0	52	2	10.5	68	11.7	75	5.97	0	90	139	7.9	92	0	131	0	90	0	103	0	24	11	14	1	0	0	0	0	0	0	0	0	0	0	0	0	0	17.5	0	0	0	0	15	1	1.1
316711	0	0	0	0	0	45	1	14.5	204	22.4	12	1	0	148	130	4	104	0	129	0	90	0	103	1	26	15	2	1	0	0	0	0	0	1	0	0	0	0	0	0	0	3.9	0	0	0	0	250	0	0.7
2369907	0	0	0	0	0	55	2	8.7	185	8	6	0.4	0	205	138	3.6	113	0	129	0	90	0	103	1	21	12	6	1	0	0	0	0	1	0	0	0	0	0	0	0	0	1.6	0	0	0	0	2400	0	13.8
3138673	0	0	0	0	0	40	1	9.6	74	25.5	30	2.8	0	252	128	8.6	89	0	123	0	90	0	103	0	27	11	13	1	0	0	0	0	1	0	0	0	0	0	0	0	0	8.9	0	0	1	0	115	1	3
2682853	0	0	0	0	0	49	1	6.6	195	20.6	35	1.64	0	104	124	6.5	107	0	127	0	90	0	102	1	29	12	4	1	0	0	0	0	0	0	0	0	0	0	0	0	0	13.8	0	0	0	0	40	0	5.5
3138673	0	0	0	0	0	40	1	9.6	74	25.5	30	2.8	0	252	128	8.6	89	0	123	0	90	0	101	1	27	12	13	1	0	0	0	0	1	0	0	0	0	0	0	0	0	8.9	0	0	1	0	115	1	3
1617789	0	0	0	0	0	89	2	10.8	88	15.96	26	1.38	0	72	139	3.8	88	0	122	0	90	0	101	1	16	12	7	1	0	0	0	0	1	0	0	0	0	0	0	0	0	3.3	0	0	0	0	350	0	2.5
1841459	0	0	0	0	0	77	1	8.5	89	24.1	85	3.1	0	131	137	6.3	58	1	104	0	90	0	100	0	25	11	11	1	0	0	0	1	0	0	0	0	0	0	0	0	0	6.6	0	0	0	0	911	1	0.2
2682853	0	0	0	0	0	49	1	6.6	195	20.6	35	1.64	0	104	124	6.5	107	0	127	0	90	0	98	0	29	11	4	1	0	0	0	0	0	0	0	0	0	0	0	0	0	13.8	0	0	0	0	40	0	5.5
698760	0	0	0	0	0	62	2	15.3	138	45	16	1.12	0	482	132	4.3	113	0	114	0	90	0	98	1	14	14	10	1	0	0	0	0	1	1	0	0	0	0	0	0	0	10.5	0	0	1	0	176	0	4.9
1212762	0	0	0	0	0	88	1	15.3	136	10.15	37	1.48	0	107	141	4.9	125	0	111	0	90	0	97	1	21	12	7	1	0	0	0	0	0	0	0	0	0	0	0	0	0	3.9	0	0	1	0	550	0	1.9
1191328	0	0	0	0	0	63	2	7.8	160	9.59	50	1.71	0	157	127	4.6	99	0	110	0	90	0	97	1	23	12	3	1	0	0	0	0	0	0	0	0	0	0	0	0	0	1.2	0	0	0	0	750	0	1
2870917	0	1	0	0	0	89	2	10.4	121	1.9	61	1.96	0	105	147	4.5	96	1	107	0	90	0	96	1	21	12	11	1	0	1	0	0	1	0	0	0	0	0	0	0	0	5.8	0	0	1	0	336	1	1.4
1841459	0	0	0	0	0	77	1	8.5	89	24.1	85	3.1	0	131	137	6.3	58	1	104	0	90	0	95	1	25	12	11	1	0	0	0	1	0	0	0	0	0	0	0	0	0	6.6	0	0	0	0	336	1	0.2
1551873	0	0	0	0	0	79	1	8.9	302	16.3	24	0.88	0	263	133	4.9	90	0	172	0	89	0	117	1	21	12	9	1	0	0	0	0	0	0	1	0	0	0	0	0	0	3.9	0	0	1	0	300	0	12.2
1195782	0	0	0	0	0	59	2	6.3	108	11.05	43	0.88	0	281	137	4	88	0	169	0	89	0	116	1	23	12	7	1	0	0	0	0	0	0	1	0	0	0	0	0	0	1.8	0	0	0	0	450	0	8
2841106	0	0	0	1	0	72	1	9.6	272	33.3	30	2.18	0	223	135	4.2	90	0	165	0	89	0	114	1	20	12	9	1	0	0	0	0	1	0	0	0	0	0	0	0	0	4.1	0	1	1	0	100	0	3.1
550387	0	0	0	0	0	56	2	10.4	68	6.7	17	0.64	0	143	142	3.6	79	0	162	0	89	0	113	1	18	15	4	1	0	0	0	0	0	1	0	0	0	0	0	0	0	3.9	0	0	0	0	600	0	1.1
2724951	0	0	0	0	0	79	2	10.9	151	1.9	31	2.4	0	216	137	4	90	0	160	0	89	0	113	1	21	12	4	1	0	0	0	1	1	0	0	0	0	0	0	0	0	4.6	0	1	0	0	75	0	0.7
1527388	0	0	0	0	0	67	1	5.6	144	12.2	32	2.2	0	204	137	5.2	90	0	157	0	89	0	112	1	21	12	7	1	0	1	0	0	0	0	1	0	0	0	0	0	0	12.75	0	0	0	1	200	0	8.5
1317539	0	0	0	0	0	47	1	8.1	314	29.8	16	0.45	0	112	150	3.7	93	0	156	0	89	0	111	1	21	12	11	1	0	0	0	0	0	0	0	0	0	0	0	0	0	1.5	0	0	0	0	336	0	11.3
1460287	0	0	0	0	0	60	1	9.1	62	10.4	23	0.68	0	151	132	5.1	89	0	149	0	89	0	109	1	18	12	6	1	0	1	0	0	0	0	1	0	0	0	0	0	0	1.7	0	0	0	0	150	0	5
3059097	0	1	0	0	0	64	1	6.8	242	18.6	52	1.99	0	224	141	9.3	73	0	148	0	89	0	109	1	25	12	6	1	0	0	0	0	1	0	0	0	0	0	0	0	0	1.4	0	1	0	0	35	1	10.3
968632	0	0	0	0	0	61	1	16.6	150	14.2	14	1.04	0	103	141	3.6	92	0	147	0	89	0	108	1	16	15	13	1	0	0	0	0	1	0	1	0	0	0	0	0	0	3.3	0	0	0	0	250	0	4
1968015	0	0	0	0	0	63	2	12.7	203	37.3	22	0.94	0	95	133	3.8	123	0	147	0	89	0	108	1	28	12	5	1	0	0	0	0	1	0	0	0	0	0	0	0	0	3.1	0	0	0	0	300	0	5
1090743	0	0	0	0	0	28	1	8.5	182	15.78	17	0.8	0	164	137	4.7	127	0	144	0	89	0	107	1	18	12	3	1	1	0	0	0	0	0	0	0	0	0	0	0	0	3.9	0	0	1	0	50	0	2.5
612587	0	0	0	0	0	87	2	9.8	402	73.6	50	1.22	0	171	136	4.3	94	0	136	0	89	0	105	1	24	15	7	1	0	0	0	0	1	1	0	0	0	0	0	0	0	1.9	0	0	0	0	100	0	3
2084723	0	0	0	0	0	55	2	12.6	147	9.5	12	0.54	0	170	136	3.6	89	0	131	0	89	0	103	1	17	12	11	1	0	0	0	0	1	0	0	0	0	0	0	0	0	3.9	0	0	0	0	60	0	9
2752446	0	0	0	0	0	64	1	8.1	97	14.5	31	1.63	0	164	139	4.2	133	0	131	0	89	0	103	1	30	12	7	1	0	0	0	0	0	0	0	0	0	0	0	0	0	2.7	0	0	0	0	336	0	0.4
2381196	0	0	0	1	0	65	1	13.2	170	25	44	1.17	0	218	133	4.2	94	0	126	0	89	0	101	1	35	12	2	1	0	0	1	0	0	0	0	0	0	0	0	0	0	3.9	0	0	0	0	325	0	1.6
735825	0	0	0	0	0	30	2	8.2	286	22.5	15	0.55	0	101	142	3.3	118	0	124	0	89	0	101	1	41	14	3	1	0	0	0	0	0	1	0	0	0	0	0	0	0	0.7	0	0	0	0	336	0	11.4
3059097	0	1	0	0	0	64	1	6.8	242	18.6	52	1.99	0	224	141	9.3	73	0	148	0	89	0	99	0	25	11	6	1	0	0	0	0	1	0	0	0	0	0	0	0	0	1.4	0	1	0	0	35	1	10.3
2799627	0	0	0	0	0	66	1	10.4	172	8.8	41	1.66	0	128	139	4.9	70	0	120	0	89	0	99	1	20	12	8	1	0	0	0	0	1	0	0	0	0	0	0	0	0	3.5	0	0	1	0	120	0	2.1
1486892	1	1	0	0	0	64	1	11.3	124	13.2	33	1.08	0	158	141	3.3	96	0	118	0	89	0	99	1	22	12	4	1	0	0	0	0	1	0	1	0	0	0	0	0	0	1.4	0	1	0	0	350	0	2.5
2760516	0	0	0	0	0	68	2	8.6	99	22.1	28	1.85	0	291	140	4.4	90	0	115	0	89	0	98	1	26	12	8	1	0	0	0	0	0	0	0	0	0	0	0	0	0	17.5	0	0	1	0	300	0	8
735825	0	0	0	0	0	30	2	8.2	286	22.5	15	0.55	0	101	142	3.3	118	0	124	0	89	0	97	0	41	14	3	1	0	0	0	0	0	1	0	0	0	0	0	0	0	0.7	0	0	0	0	911	0	11.4
1592881	0	0	0	0	0	73	1	9.8	183	18.3	41	2.3	0	186	136	3.5	122	0	113	0	89	0	97	1	21	12	5	1	0	0	0	0	1	0	0	0	0	0	0	0	0	3.9	0	0	0	0	336	0	3.8
2773574	1	0	0	0	0	87	2	9.2	46	14.5	45	3.03	0	177	142	3.8	105	0	113	0	89	0	97	1	27	12	11	1	0	0	1	0	1	0	0	0	0	0	0	0	0	5.9	0	0	0	0	100	0	5.1
1486892	1	1	0	0	0	64	1	11.3	124	13.2	33	1.08	0	158	141	3.3	96	0	118	0	89	0	96	0	22	11	4	1	0	0	0	0	1	0	0	0	0	0	0	0	0	1.4	0	1	0	0	350	0	2.5
1592881	0	0	0	0	0	73	1	9.4	178	18.5	0	0	0	198	0	3.5	122	0	113	0	89	0	96	0	21	11	5	1	0	0	0	0	1	0	0	0	0	0	0	0	0	3.7	0	0	0	0	911	0	3.8
3080351	1	1	0	0	1	79	2	6.3	470	33.1	23	0.6	0	883	127	5.7	60	1	108	0	89	0	95	1	28	12	2	1	0	0	0	0	1	0	0	0	0	0	0	0	0	1	0	0	0	1	12	0	24.5
3080351	1	1	0	0	1	79	2	6.3	470	33.1	23	0.6	0	883	127	5.7	60	1	108	0	89	0	94	0	28	11	2	1	0	0	0	0	1	0	0	0	0	0	0	0	0	1	0	0	0	1	12	0	24.5
1572090	0	0	0	0	0	89	2	16.9	359	23.3	24	1.53	0	425	140	4.6	90	1	102	0	89	0	93	0	28	12	7	1	0	0	0	0	0	0	0	0	0	0	0	0	0	9.5	0	0	0	0	336	0	2.3
3042275	0	1	0	0	0	68	1	13.4	207	20.1	15	1.64	0	316	141	5.2	65	0	166	0	88	0	114	1	21	12	9	1	0	0	0	0	1	0	0	0	0	0	0	0	0	8.7	0	0	0	0	200	0	2.8
1568578	0	0	0	0	0	53	1	11.7	97	15.6	22	2.65	0	161	140	4.2	77	0	159	0	88	0	112	1	21	12	11	1	0	0	0	0	1	0	0	0	0	0	0	0	0	6.3	0	0	1	0	300	1	7
3230679	0	1	0	0	0	39	1	9.1	49	6.5	56	2.49	0	291	145	6	90	0	158	0	88	0	111	1	16	12	11	1	0	0	0	0	0	0	0	0	0	0	0	0	0	2.9	0	0	0	0	300	0	3.1
3230679	0	1	0	0	0	39	1	9.1	49	6.5	56	2.49	0	291	145	6	98	0	158	0	88	0	111	0	16	11	11	1	0	0	0	0	0	0	0	0	0	0	0	0	0	2.9	0	0	0	0	300	0	3.1
2311571	0	0	0	0	1	68	2	10.5	249	18.8	12	0.6	0	184	127	3.8	91	0	152	0	88	0	109	1	20	12	2	1	0	0	0	0	1	0	0	0	0	0	0	0	0	3.9	0	0	1	0	750	0	7.2
1607988	0	0	0	0	1	88	2	11.4	28	35.9	46	3.26	0	395	129	4.9	95	0	145	0	88	0	107	1	21	12	16	1	0	0	0	0	1	0	0	0	0	0	0	0	0	6.9	0	0	0	0	336	1	1.8
1251636	0	0	0	0	0	69	1	10.8	147	8	15	2	0	160	136	5	82	0	143	0	88	0	106	1	18	12	6	1	0	0	0	0	0	0	0	0	0	0	0	0	0	6.4	0	0	0	0	100	0	3.3
2772787	0	0	0	0	0	71	2	9.6	288	32.8	28	1.09	0	357	139	3.9	78	0	142	0	88	0	106	1	21	12	5	1	0	0	0	0	1	0	0	0	0	0	0	0	0	4.2	0	0	0	0	40	1	1.5
1109611	1	0	0	0	0	65	2	7.2	40	7.52	37	0.9	0	163	139	4.7	105	0	136	0	88	0	104	1	21	12	8	1	0	1	0	0	0	0	0	0	0	0	0	0	0	5.9	0	0	0	0	100	1	3.8
2862326	0	0	0	1	0	55	1	7.9	98	8.5	50	3.18	0	103	131	4.7	89	0	133	0	88	0	103	1	17	12	8	1	0	0	1	0	0	0	0	0	0	0	0	0	0	0.5	0	0	1	0	250	0	3
1082431	0	0	0	0	0	64	2	8.8	429	36.44	13	1	0	114	128	4.7	94	0	133	0	88	0	103	1	18	12	3	1	0	0	0	0	1	0	0	0	0	0	0	0	0	1.9	0	0	0	0	135	0	1
1586468	0	0	0	0	0	89	1	10.4	185	15.64	54	1.69	0	154	152	4.1	107	0	132	0	88	0	103	1	25	12	11	1	0	0	0	0	1	0	0	0	0	0	0	0	0	3.9	0	0	0	0	336	0	2.3
2899015	0	0	0	0	0	37	1	15.4	165	13.4	24	4.06	0	143	140	7.8	90	0	131	0	88	0	102	1	19	12	10	1	0	0	0	0	1	0	0	0	0	0	0	0	0	3.5	0	0	0	0	80	0	8.6
1588167	0	0	0	0	0	58	2	11.5	298	16.23	12	0.8	0	184	137	5.8	90	0	128	0	88	0	101	1	18	12	5	1	0	0	0	0	0	0	0	0	0	0	0	0	0	3.9	0	0	1	0	600	0	2.2
2368294	0	0	0	0	0	62	1	8.6	221	20.6	25	1.61	0	188	137	3.9	90	0	127	0	88	0	101	1	21	12	5	1	0	0	0	1	0	0	0	0	0	0	0	0	0	3.9	0	0	0	0	52	0	4.8
1593287	0	0	0	0	0	59	1	13.1	244	18.18	10	0.54	0	105	130	4.5	113	0	121	0	88	0	99	1	18	12	9	1	0	0	0	1	0	0	0	0	0	0	0	0	0	0.6	0	0	0	0	200	0	2.1
1975928	0	0	0	0	0	60	1	14.2	148	15.7	40	2.6	0	144	127	5.2	152	0	120	0	88	0	99	1	26	12	12	1	0	0	0	0	1	0	0	0	0	0	0	0	0	10.6	0	0	0	0	0	0	0.8
1588167	0	0	0	0	0	58	2	11.5	298	16.23	12	0.8	0	184	137	5.8	98	0	128	0	88	0	98	1	18	11	5	1	0	0	0	0	0	0	0	0	0	0	0	0	0	3.7	0	0	1	0	600	0	2.2
1077667	0	0	0	1	0	77	1	7.6	261	12.85	24	1.6	0	124	137	5.1	90	0	115	0	88	0	97	1	21	12	4	1	0	0	0	0	1	0	0	0	0	0	0	0	0	1.1	0	0	0	0	60	0	2.1
3124364	0	0	0	0	1	77	1	12.3	174	30.2	94	4.31	0	367	136	4.7	96	0	111	0	88	0	96	1	24	12	14	1	0	0	0	0	1	0	0	0	0	0	0	0	0	3.3	0	0	0	0	45	1	1.3
1026272	0	0	0	0	0	83	1	8.6	207	21.4	34	0.8	0	152	162	3.5	106	0	111	0	88	0	96	1	21	13	5	1	0	0	0	0	1	0	1	0	0	0	0	0	0	3.9	0	0	0	0	20	0	0.8
1026272	0	0	0	0	0	83	1	8.6	207	21.4	34	0.8	0	152	162	3.5	106	0	111	0	88	0	93	0	21	13	5	1	0	0	0	0	1	0	1	0	0	0	0	0	0	3.7	0	0	0	0	20	0	0.8
2899015	0	0	0	0	0	37	1	15.4	165	13.4	24	4.06	0	143	140	7.8	98	0	131	0	88	1	64	0	19	11	10	1	0	0	0	0	1	0	0	0	0	0	0	0	0	3.5	0	0	0	0	80	0	8.6
2805192	0	0	0	0	0	70	1	10.6	140	25.8	64	8.77	0	274	134	6.6	114	0	158	0	87	0	111	1	32	12	7	1	0	0	0	1	0	0	0	0	0	0	0	0	0	10.2	0	1	0	0	10	1	7
1570610	0	0	0	0	0	67	1	8	259	47.33	118	3.49	0	189	139	6.5	105	0	155	0	87	0	110	1	14	12	5	1	0	0	0	0	0	0	0	0	0	0	0	0	0	1.7	0	0	0	0	500	0	5.1
1570610	0	0	0	0	0	67	1	8	259	47.33	118	3.49	0	189	139	6.5	105	0	155	0	87	0	109	0	14	11	5	1	0	0	0	0	0	0	0	0	0	0	0	0	0	1.7	0	0	0	0	500	0	5.1
3242666	0	0	0	0	0	76	1	8.7	180	11.6	47	2.23	0	259	140	5	90	0	154	0	87	0	109	1	20	12	10	1	0	0	0	0	0	0	0	0	0	0	0	0	0	3.5	0	0	0	0	250	0	3.7
1703665	0	0	0	0	0	58	1	6.8	129	9.86	73	9.47	0	188	137	5.1	84	0	152	0	87	0	109	1	28	12	12	1	0	1	0	0	0	0	0	0	0	0	0	0	0	1.2	0	0	0	0	336	1	2.2
1573152	0	0	0	0	0	80	1	8.6	138	16.6	95	2.23	0	120	135	5.7	90	0	150	0	87	0	108	1	24	12	3	1	0	0	0	0	0	0	0	0	0	0	0	0	0	1.3	0	0	0	0	200	0	0.8
1662077	0	0	0	0	0	35	1	14.4	159	15.82	26	1.93	0	139	143	6.1	113	0	147	0	87	0	107	1	13	12	14	1	0	0	0	0	1	0	0	0	0	0	0	0	0	2.8	0	0	0	0	150	0	3.2
368334	0	0	0	0	0	38	1	8	211	15.4	55	2.15	0	176	163	5.1	96	0	142	0	87	0	105	1	19	12	7	1	0	0	0	0	0	1	0	0	0	0	0	0	0	3.9	0	0	1	0	150	0	14.1
3177162	0	0	0	0	0	54	1	8.9	246	11.6	28	1.58	0	111	137	4.6	114	0	141	0	87	0	105	1	22	12	7	1	0	0	0	0	0	0	0	0	0	0	0	0	0	3.9	0	0	0	0	2450	0	2.8
2138300	0	0	0	0	0	55	2	12.1	203	19	9	0.85	0	218	148	4	83	0	139	0	87	0	104	1	16	12	8	1	0	0	0	1	0	0	0	0	0	0	0	0	0	2.5	0	0	0	0	100	0	1.3
790946	0	0	0	0	0	66	1	10.7	143	7.6	48	3.18	0	124	135	4.7	91	0	137	0	87	0	104	1	21	15	11	1	0	0	0	0	1	1	0	0	0	0	0	0	0	1.3	0	0	0	0	54	0	1.6
3132505	1	0	0	0	1	61	2	13.2	253	37.19	78	3.2	0	127	137	4	105	0	134	0	87	0	103	1	26	12	7	1	0	0	0	0	0	0	0	0	0	0	0	0	0	3.4	0	0	0	0	375	1	5.6
2805192	0	0	0	0	0	70	1	10.6	140	25.8	64	8.77	0	274	134	6.6	114	0	158	0	87	0	102	0	32	11	7	1	0	0	0	1	0	0	0	0	0	0	0	0	0	10.2	0	1	0	0	10	1	7
3240136	0	0	0	0	0	53	1	12.7	261	18.3	43	3.39	0	105	131	4.8	106	0	132	0	87	0	102	1	34	12	11	1	0	0	0	0	0	0	0	0	0	0	0	0	0	1.3	0	0	0	0	40	0	5.8
2138905	0	1	0	0	0	75	1	9.2	539	23	34	1.91	0	171	143	5.1	90	0	131	0	87	0	102	1	18	12	9	1	0	1	0	0	0	0	0	0	0	0	0	0	0	5.8	0	0	0	0	800	0	3.4
1682790	0	0	0	1	0	33	1	13	105	20	20	2.19	0	152	129	3.7	107	0	130	0	87	0	101	1	21	12	9	1	0	0	0	0	1	0	0	0	0	0	0	0	0	2.4	0	0	0	0	5325	0	1.2
3151185	0	1	0	0	0	82	1	8.6	56	0.2	34	1.7	0	127	143	4.5	89	0	127	0	87	0	100	1	21	12	8	1	0	0	0	0	0	0	0	0	0	0	0	0	0	3	0	0	0	0	0	1	0.3
1662077	0	0	0	0	0	35	1	14.4	159	15.82	26	1.93	0	139	143	6.1	113	0	147	0	87	0	99	0	13	11	14	1	0	0	0	0	1	0	0	0	0	0	0	0	0	2.8	0	0	0	0	150	0	3.2
1557051	0	0	0	0	0	43	1	15.3	297	16.42	14	1.27	0	402	133	4.8	111	0	121	0	87	0	98	1	18	12	6	1	0	0	0	0	0	0	0	0	0	0	0	0	0	3.9	0	1	0	0	350	1	1.6
2669651	0	0	0	0	0	59	1	11.6	154	19.9	131	8.84	0	102	134	4.8	90	0	116	0	87	0	97	1	21	12	10	1	0	0	0	0	0	0	0	0	0	0	0	0	0	1.9	0	0	0	0	336	0	3.9
1126904	0	0	0	0	0	79	2	7.2	158	10.88	18	0.8	0	95	135	5.2	67	0	116	0	87	0	97	1	21	12	3	1	0	0	0	0	1	0	1	0	0	0	0	0	0	4	0	0	0	0	140	0	6.8
655705	0	1	0	0	0	43	2	9.9	357	15.2	23	0.53	0	89	133	3.9	110	0	110	0	87	0	95	1	20	11	6	1	0	0	0	0	1	1	0	0	0	0	0	0	0	3.9	0	0	0	0	300	0	20.3
3000046	0	0	0	0	0	59	2	8.1	241	7.7	20	0.91	0	163	133	4.5	60	1	101	0	87	0	92	1	16	12	6	1	0	0	1	0	0	0	0	0	0	0	0	0	0	3.9	0	0	1	0	275	0	6.4
1573152	0	0	0	0	0	80	1	8.6	138	16.6	95	2.23	0	120	135	5.7	98	0	150	0	87	1	64	0	24	11	3	1	0	0	0	0	0	0	0	0	0	0	0	0	0	1.3	0	0	0	0	200	0	0.8
2104086	0	0	0	0	0	75	2	8.8	94	3.5	25	2.9	0	236	139	4.6	83	0	186	0	86	0	119	1	16	12	9	1	0	0	0	0	1	0	0	0	0	0	0	0	0	1	0	0	0	0	50	0	0.9
967215	0	0	0	0	0	85	1	11.4	145	23.4	13	0.8	0	68	135	3.6	90	0	162	0	86	0	111	1	21	13	3	1	0	0	0	0	1	0	1	0	0	0	0	0	0	2.2	0	0	0	0	75	0	2.8
1088319	0	0	0	0	0	52	2	7	101	26.75	68	1.6	0	314	119	4.3	95	0	150	0	86	0	107	1	18	12	4	1	0	1	0	0	0	0	0	0	0	0	0	0	0	1.2	0	0	0	0	35	0	4.3
3152365	0	0	0	0	0	68	1	12.1	141	15	54	3	0	173	142	4.7	126	0	145	0	86	0	106	1	24	12	4	1	0	0	0	0	0	0	0	0	0	0	0	0	0	1.5	0	1	0	0	250	0	3.1
1574007	1	0	0	0	0	66	1	9.1	228	23.94	10	0.85	0	139	145	3.2	64	0	144	0	86	0	105	1	18	12	8	1	0	0	0	0	1	0	0	0	0	0	0	0	0	1.2	0	0	0	0	336	0	8.9
1205456	0	0	0	0	0	69	1	11.6	152	12.73	14	2.3	0	140	132	5.2	90	0	144	0	86	0	105	1	18	12	2	1	0	0	0	0	0	0	1	0	0	0	0	0	0	1.6	0	0	0	0	350	0	1
1559793	0	0	0	0	0	63	1	11.4	275	39.38	77	2.31	0	298	151	4.3	90	0	144	0	86	0	105	1	16	12	9	1	0	0	0	0	0	0	0	0	0	0	0	0	0	3.1	0	0	0	0	0	0	9.5
3165479	0	0	0	0	0	86	1	12.1	193	28.1	57	1.38	0	284	136	4.1	92	0	144	0	86	0	105	1	18	12	6	1	0	0	0	0	0	0	0	0	0	0	0	0	0	2.5	0	0	0	0	250	0	1.6
2677623	0	0	0	1	0	51	2	10.2	13	35.6	269	5.3	0	335	126	7.5	87	0	142	0	86	0	105	1	16	12	18	1	0	0	0	0	1	0	0	0	0	0	0	0	0	4.5	0	0	0	0	336	0	6.5
2681849	0	0	0	0	1	52	2	11	165	12.7	8	0.71	0	215	140	4.7	103	0	141	0	86	0	104	1	31	12	5	1	0	0	0	0	1	0	0	0	0	0	0	0	0	2.9	0	0	0	0	336	1	16.6
2171942	0	0	0	0	0	56	2	7.2	308	18	11	0.67	0	140	136	2.9	133	0	131	0	86	0	104	0	24	11	6	1	0	0	0	0	1	0	0	0	0	0	0	0	0	3.7	0	0	0	0	600	0	16
1661554	0	0	0	0	0	59	1	11.6	128	9.98	26	1.2	0	121	124	3.8	111	0	138	0	86	0	103	1	27	12	6	1	0	1	0	0	0	0	0	0	0	0	0	0	0	2.4	0	0	0	0	150	0	5.6
3032044	0	0	0	0	1	58	2	14.2	264	27.8	19	1.2	0	160	134	3.6	111	0	137	0	86	0	103	1	24	12	5	1	0	0	0	0	1	0	0	0	0	0	0	0	0	3.9	0	0	0	0	225	0	3.8
1560881	0	0	0	0	0	63	1	6.4	222	19.75	20	0.39	0	163	131	5.1	145	0	136	0	86	0	103	1	16	12	12	1	0	0	0	0	1	0	0	0	0	0	0	0	0	11	0	0	0	0	250	1	0.3
2171942	0	0	0	0	0	56	2	7.2	308	18	11	0.67	0	140	136	2.9	133	0	131	0	86	0	101	1	24	12	6	1	0	0	0	0	1	0	0	0	0	0	0	0	0	3.9	0	0	0	0	600	0	16
1574007	1	0	0	0	0	66	1	9.1	228	23.94	10	0.85	0	139	145	3.2	64	0	144	0	86	0	100	0	18	11	8	1	0	0	0	0	1	0	0	0	0	0	0	0	0	1.2	0	0	0	0	911	0	8.9
2889820	0	0	0	0	0	52	1	9.9	92	13.4	25	2.6	0	211	144	4.1	90	0	128	0	86	0	100	1	18	12	12	1	0	0	0	0	0	0	0	0	0	0	0	0	0	3.9	0	1	0	0	470	0	4.8
3225607	0	0	0	0	0	45	1	6.9	10	6.3	17	1.53	0	93	134	3.4	130	0	126	0	86	0	100	0	36	11	16	1	0	0	0	0	0	0	0	0	0	0	0	0	0	7.6	0	0	0	0	15	1	6.8
3225607	0	0	0	0	0	45	1	6.9	10	6.3	17	1.53	0	93	134	3.4	130	0	126	0	86	0	99	1	36	12	16	1	0	0	0	0	0	0	0	0	0	0	0	0	0	7.6	0	0	0	0	15	1	6.8
1588420	0	0	0	0	0	84	2	10.9	168	17.52	33	1.08	0	204	137	4.6	90	0	125	0	86	0	99	1	16	12	6	1	0	0	0	0	1	0	0	0	0	0	0	0	0	3.8	0	0	0	0	200	0	3.2
3345344	0	0	0	0	0	43	1	10.1	171	16.1	36	1.79	0	218	134	7	102	0	122	0	86	0	99	0	18	11	12	1	0	0	0	0	0	0	0	0	0	0	0	0	0	4	0	0	0	0	50	0	6.1
2677623	0	0	0	1	0	51	2	10.2	13	35.6	269	5.3	0	335	126	7.5	87	0	142	0	86	0	98	0	16	11	18	1	0	0	0	0	1	0	0	0	0	0	0	0	0	4.5	0	0	0	0	911	0	6.5
1591379	0	0	0	0	0	53	2	8.3	255	29.97	55	4.48	0	131	129	3.9	79	0	123	0	86	0	98	1	14	12	4	1	0	0	0	0	1	0	0	0	0	0	0	0	0	1.3	0	0	0	0	0	0	3.6
3345344	0	0	0	0	0	43	1	10.1	171	16.1	36	1.79	0	218	134	7	102	0	122	0	86	0	98	1	18	12	12	1	0	0	0	0	0	0	0	0	0	0	0	0	0	4	0	0	0	0	50	0	6.1
1560543	1	0	0	0	0	83	1	10.5	158	14.36	43	2.18	0	127	147	5.1	93	0	118	0	86	0	97	1	25	12	6	1	0	0	0	0	0	0	0	0	0	0	0	0	0	3.9	0	0	0	0	336	1	0.7
1117049	0	0	0	0	0	46	2	6.8	74	34.45	9	1.6	0	118	137	4.7	130	0	117	0	86	0	96	1	21	12	16	1	0	1	0	0	1	0	1	0	0	0	0	0	0	16.2	0	0	0	0	100	1	0.8
886837	0	0	0	0	0	89	2	10.2	259	7.2	24	1.24	0	307	140	4.6	110	0	114	0	86	0	95	1	22	14	6	1	0	0	0	0	1	1	0	0	0	0	0	0	0	3.8	0	0	0	0	45	0	5
1735358	0	0	0	0	0	56	1	13.6	195	32.2	28	1.23	0	202	141	4.1	66	0	110	0	86	0	94	1	21	12	9	1	0	0	0	0	1	0	0	0	0	0	0	0	0	10.3	0	0	1	0	625	0	6.1
2694705	0	0	0	0	0	55	1	6.7	25	4.5	39	2.88	0	77	127	5.8	106	1	107	0	86	0	93	0	25	12	18	1	0	1	0	0	1	0	0	0	0	0	0	0	0	17.3	0	0	0	0	0	1	0.8
2694705	0	0	0	0	0	55	1	6.7	25	4.5	39	2.88	0	77	127	5.8	106	1	107	0	86	0	91	0	25	11	18	1	0	1	0	0	1	0	0	0	0	0	0	0	0	17.3	0	0	0	0	0	1	0.8
961777	0	0	0	0	0	85	1	11.3	134	9.5	15	0.89	0	95	140	4.1	96	1	97	0	86	0	90	0	15	15	6	1	0	0	0	0	1	1	1	0	0	0	0	0	0	0.9	0	0	0	0	150	0	4
3095122	1	1	0	0	0	43	2	8.7	257	18.8	15	0.67	0	228	137	3.6	118	0	167	0	85	0	112	1	18	12	6	1	0	0	0	0	1	0	0	0	0	0	0	0	0	1.3	0	1	0	0	250	0	20
1565057	0	0	0	0	0	60	1	8.5	175	8.58	37	2.72	0	155	141	3.8	124	0	157	0	85	0	109	1	22	12	9	1	0	0	0	0	0	0	0	0	0	0	0	0	0	1.8	0	0	0	0	200	0	18.3
295678	0	1	0	0	0	56	2	13.7	287	17.9	47	1	0	206	138	4.8	83	0	157	0	85	0	109	1	24	11	5	1	0	0	0	0	0	1	1	0	0	0	0	0	0	11.2	0	0	1	0	670	0	6.8
2856826	1	0	0	0	0	42	2	9.2	15	14.3	8	1.48	0	152	143	3.8	74	0	155	0	85	0	108	1	22	12	12	1	0	0	0	0	1	0	0	0	0	0	0	0	0	10.9	0	0	0	0	60	0	9.1
1137381	0	0	0	0	0	82	2	7.8	284	9.49	34	3.4	0	158	132	5.8	88	0	152	0	85	0	107	1	22	12	11	1	0	0	0	0	1	0	1	0	0	0	0	0	0	1.7	0	0	0	0	35	0	4.7
1137381	0	0	0	0	0	82	2	7.8	284	9.49	34	3.4	0	158	132	5.8	88	0	152	0	85	0	107	0	22	11	11	1	0	0	0	0	1	0	0	0	0	0	0	0	0	1.7	0	0	0	0	35	0	4.7
1796846	0	0	0	0	0	62	1	12.4	50	8.9	39	2.2	0	120	134	3.7	87	0	143	0	85	0	104	1	22	12	12	1	0	0	0	0	1	0	0	0	0	0	0	0	0	2.1	0	0	0	0	4100	0	30.5
348397	0	0	0	0	0	70	2	12.2	208	5	18	0.91	0	116	140	4.6	90	0	142	0	85	0	104	1	21	13	6	1	0	0	0	0	0	1	0	0	0	0	0	0	0	1.7	0	0	0	0	336	0	0.7
1160313	0	0	0	0	0	74	1	13.3	240	17.03	102	3.13	0	672	148	5.3	111	0	142	0	85	0	104	1	22	12	8	1	0	0	0	0	0	0	1	0	0	0	0	0	0	3.6	0	0	0	0	400	0	11.8
3106910	1	0	0	0	0	89	1	9.9	130	30.3	42	1.78	0	106	139	4	101	0	141	0	85	0	104	1	24	12	7	1	0	0	0	0	1	0	0	0	0	0	0	0	0	5.1	0	0	0	0	37	0	5
1165982	0	0	0	0	0	85	1	9.3	165	25.39	57	2.8	0	574	139	4.5	133	0	136	0	85	0	102	1	30	12	7	1	0	0	0	0	0	0	1	0	0	0	0	0	0	6.4	0	0	0	0	345	1	2.9
695666	0	0	0	0	0	36	1	12.5	277	13.9	20	1.11	0	127	131	3.4	122	0	131	0	85	0	100	1	19	3	2	1	0	0	0	0	1	1	0	0	0	0	0	0	0	3	0	0	0	0	336	1	0.5
796882	0	0	0	0	0	64	1	12.9	15	4.5	21	0.97	0	260	133	4.6	98	0	131	0	85	0	100	1	25	15	8	1	0	0	0	0	1	1	0	0	0	0	0	0	0	5.1	0	0	0	0	125	0	1.9
1156429	0	0	0	0	0	71	1	11.3	231	20.59	26	2.02	0	399	128	5.3	56	0	130	0	85	0	100	1	24	12	5	1	0	0	0	0	0	0	1	0	0	0	0	0	0	2.6	0	0	0	0	1800	0	10.9
269084	0	0	0	0	0	77	1	12.1	157	7.8	24	1.1	0	250	138	3.9	103	0	128	0	85	0	99	1	28	15	8	1	0	0	0	0	1	1	1	0	0	0	0	0	0	1.7	0	1	0	0	405	0	1.9
2493628	0	0	0	1	0	49	2	8.1	274	29.9	86	2.71	0	298	132	3.9	65	0	127	0	85	0	99	1	14	12	16	1	0	0	0	1	1	0	0	0	0	0	0	0	0	0.7	0	0	0	0	650	0	9.9
3134076	0	0	0	0	0	71	1	11.3	125	18	45	1.7	0	87	123	5.2	89	0	122	0	85	0	97	1	24	12	11	1	0	0	1	0	0	0	0	0	0	1	0	0	0	1.2	0	0	1	0	100	0	4.3
2680120	1	0	0	0	0	56	2	11.3	154	24.1	88	4.31	0	178	130	4.4	90	0	122	0	85	0	97	1	18	12	4	1	0	0	0	0	0	0	0	0	0	0	0	0	0	3.1	0	0	0	0	250	0	3.3
659725	0	0	0	0	0	65	1	8.3	188	9	57	1.87	0	90	143	4	85	0	120	0	85	0	97	1	24	15	2	1	0	0	0	0	0	1	0	0	0	0	0	0	0	1.2	0	0	1	0	26	1	7.6
1178763	0	0	0	0	0	77	1	12.9	59	36.85	37	3.3	0	147	142	3.8	102	0	118	0	85	0	96	1	24	12	5	1	0	0	0	0	0	0	0	0	0	0	0	0	0	5.9	0	0	0	0	1100	0	2.5
695666	0	0	0	0	0	36	1	12.5	277	13.9	20	1.11	0	127	131	3.4	122	0	131	0	85	0	95	0	19	3	2	1	0	0	0	0	1	1	0	0	0	0	0	0	0	3	0	0	0	0	911	1	0.5
449988	0	0	0	0	0	60	2	4.7	4	1.25	24	1.35	0	176	132	4.4	141	0	112	0	85	0	94	1	31	15	17	1	0	1	0	1	0	1	1	0	0	0	0	0	0	3.1	0	0	0	0	30	1	0.3
964953	0	0	0	0	0	37	2	10	77	10.8	40	1.2	0	260	138	3.6	90	0	111	0	85	0	94	1	18	14	3	1	0	0	0	0	1	0	1	0	0	0	0	0	0	3.9	0	0	0	0	95	0	4.8
1100157	0	0	0	0	0	71	1	6.9	72	2.55	15	1.1	0	126	126	4.1	103	0	110	0	85	0	93	0	16	12	8	1	0	0	0	0	1	0	0	0	0	0	0	0	0	1.2	0	0	0	0	550	0	1.3
1487695	0	0	0	0	0	88	2	10.9	169	7.9	47	2.79	0	143	138	5.7	90	0	109	0	85	0	93	1	16	12	8	1	0	1	0	0	0	0	1	0	0	0	0	0	0	10.7	0	0	1	0	336	1	0.4
2808509	1	0	0	0	0	59	1	12.2	164	27.1	108	7.24	0	136	130	4.8	97	0	109	0	85	0	93	1	22	12	7	1	0	0	0	0	1	0	0	0	0	0	0	0	0	1.9	0	0	0	0	336	0	0.9
500147	0	0	0	0	0	63	1	8.8	138	9.2	65	3.4	0	277	117	4.6	82	1	108	0	85	0	93	0	26	12	12	1	0	1	0	0	0	1	1	0	0	0	0	0	0	3.6	0	0	1	0	70	1	0.5
1215346	0	0	0	0	0	74	2	10.8	235	15	43	5.5	0	578	135	3.8	106	1	102	0	85	0	91	0	21	12	11	1	0	0	0	0	0	0	1	0	0	0	0	0	0	8.2	0	0	0	0	0	0	4.8
880979	0	0	0	0	0	88	2	11.3	213	3.9	48	1.76	0	130	136	4.8	123	1	100	0	85	0	90	1	30	3	8	1	0	1	0	0	1	1	0	0	0	0	0	0	0	3.7	0	0	0	0	4	1	0.8
1487695	0	0	0	0	0	88	2	10.9	169	7.9	47	2.79	0	143	138	5.7	90	0	109	0	85	1	64	0	16	11	8	1	0	1	0	0	0	0	0	0	0	0	0	0	0	10.7	0	0	1	0	911	1	0.4
2322606	0	0	0	0	0	75	1	7.5	215	16.5	43	3.1	0	150	142	4.7	82	0	198	0	84	0	122	1	28	12	5	1	0	0	0	0	1	0	0	0	0	0	0	0	0	4.1	0	0	0	0	550	0	4.8
1463115	0	0	0	0	0	76	2	10.6	126	14.2	53	7.51	0	240	138	4.5	90	0	173	0	84	0	114	1	21	12	13	1	0	0	0	1	0	0	1	0	0	0	0	0	0	3.9	0	1	1	0	0	0	7
1112474	1	0	0	0	0	76	1	11.2	194	14.86	36	2.3	0	179	138	7	61	0	169	0	84	0	112	1	20	12	7	1	0	0	0	0	0	0	0	0	0	0	0	0	0	4.3	0	0	0	0	50	0	6
2321506	0	0	0	0	0	51	1	13.3	267	21.8	10	1.2	0	139	134	5	78	0	164	0	84	0	111	1	18	12	7	1	0	0	0	0	1	0	0	0	0	0	0	0	0	2.9	0	0	0	0	600	0	4.6
1102476	0	0	0	0	0	74	1	9.6	100	43.57	43	1.8	0	113	140	4.1	63	0	160	0	84	0	109	1	27	12	4	1	0	1	0	0	0	0	0	0	0	0	0	0	0	3.9	0	0	0	0	30	0	12.1
3211463	0	0	0	0	0	60	2	7.3	256	21.5	47	2.25	0	122	151	4.1	90	0	158	0	84	0	109	1	20	12	8	1	0	0	0	0	0	0	0	0	0	0	0	0	0	3.9	0	0	0	0	75	0	6
2784165	0	0	0	0	0	43	2	12.1	269	22.9	20	1.3	0	168	133	5.7	64	0	157	0	84	0	108	1	16	12	8	1	0	0	0	0	1	0	0	0	0	0	0	0	0	4.1	0	0	0	0	800	0	7.1
1554073	0	0	0	0	0	64	2	8.8	329	16.86	18	1.4	0	161	137	3.3	80	0	153	0	84	0	107	1	17	12	9	1	0	0	0	0	1	0	1	0	0	0	0	0	0	3.9	0	0	0	0	200	0	2.4
3075480	0	1	0	0	0	84	1	12.5	219	10.9	28	2.01	0	247	137	4.2	79	0	153	0	84	0	107	1	25	12	8	1	0	0	0	0	1	0	0	0	0	0	0	0	0	1.7	0	0	0	0	105	0	9.7
3224921	0	0	0	0	0	82	1	11.7	172	25.9	25	1.58	0	185	133	4.5	90	0	150	0	84	0	106	1	22	12	7	1	0	0	0	0	0	0	0	0	0	0	0	0	0	1.8	0	0	1	0	250	0	2.8
3344580	0	0	0	0	0	50	2	10.5	231	21.3	11	0.85	0	103	138	4.1	91	0	150	0	84	0	106	1	18	12	4	1	0	0	0	0	0	0	0	0	0	0	0	0	0	3.9	0	0	0	0	200	0	1.3
1118166	0	0	0	0	0	60	1	10.1	94	17.51	15	0.9	0	246	125	3.8	115	0	145	0	84	0	104	1	28	12	8	1	0	1	0	0	0	0	0	0	0	0	0	0	0	7	0	0	0	0	40	1	8.5
965811	1	0	0	0	0	71	1	11.5	228	25.9	43	6.25	0	99	138	5.2	90	0	143	0	84	0	104	1	16	15	11	1	0	0	0	0	1	0	1	0	0	0	0	0	0	2	0	0	0	0	5	0	2.9
383750	0	0	0	0	0	72	2	9.7	234	18.3	33	1.43	0	125	139	4.3	94	0	142	0	84	0	103	1	31	14	6	1	0	0	0	0	0	1	0	0	0	0	0	0	0	1.2	0	0	0	0	0	0	3.1
3346796	0	0	0	0	0	58	1	9.1	70	15.9	54	1.88	0	383	154	4.5	91	0	141	0	84	0	103	1	32	12	7	1	0	0	0	0	0	0	0	0	0	0	0	0	0	3.5	0	0	0	0	40	0	7.5
3331456	0	0	0	0	0	37	1	13.8	178	22.7	13	0.87	0	273	135	4.2	75	0	140	0	84	0	103	1	11	12	9	1	0	0	0	0	0	0	0	0	0	0	0	0	0	6.2	0	0	0	0	2	0	19.7
1554073	0	0	0	0	0	64	2	8.8	329	16.86	18	1.4	0	161	137	3.3	80	0	153	0	84	0	102	0	17	11	9	1	0	0	0	0	1	0	0	0	0	0	0	0	0	3.7	0	0	0	0	200	0	2.4
1112474	1	0	0	0	0	76	1	11.2	194	14.86	36	2.3	0	179	138	7	61	0	169	0	84	0	101	0	20	11	7	1	0	0	0	0	0	0	0	0	0	0	0	0	0	4.3	0	0	0	0	50	0	6
1556624	0	0	0	0	0	73	1	9.7	170	18.6	61	2.67	0	139	138	4.7	109	0	134	0	84	0	101	1	19	12	3	1	0	0	0	0	1	0	0	0	0	0	0	0	0	3.7	0	0	0	0	150	0	0.7
3245049	0	0	0	0	0	63	1	10.6	124	14.1	40	3.02	0	118	130	4.5	116	0	133	0	84	0	100	1	9	12	8	1	0	0	0	0	0	0	0	0	0	0	0	0	0	1.1	0	0	0	0	400	0	2
2784165	0	0	0	0	0	43	2	12.1	269	22.9	20	1.3	0	168	133	5.7	64	0	157	0	84	0	99	0	16	11	8	1	0	0	0	0	1	0	0	0	0	0	0	0	0	4.1	0	0	0	0	800	0	7.1
973189	0	0	0	0	0	79	2	8.1	162	13.4	44	2.6	0	143	150	3.8	68	0	130	0	84	0	99	1	24	10	9	1	0	0	0	0	1	0	1	0	0	0	0	0	0	4.7	0	0	0	0	30	0	10.6
3144607	0	0	0	0	1	57	1	16.5	302	22.4	34	3.93	0	395	131	4	121	0	129	0	84	0	99	1	30	12	7	1	0	0	0	0	0	0	0	0	0	0	0	0	0	6.3	0	0	0	0	103	0	0.6
1203330	0	0	0	0	0	49	2	10.1	95	12.21	27	1.36	0	390	140	4.6	86	0	127	0	84	0	98	1	18	12	4	1	0	0	0	0	0	0	0	0	0	0	0	0	0	2	0	0	0	0	790	0	2.6
2016022	0	0	0	0	0	83	2	11.3	383	20.4	19	0.8	0	201	134	4.3	108	0	126	0	84	0	98	1	25	12	4	1	0	0	0	0	1	0	0	0	0	0	0	0	0	5.2	0	0	0	0	150	1	12.7
1563478	0	0	0	0	0	70	2	12.7	139	17.96	25	1.15	0	154	138	4.3	78	0	126	0	84	0	98	1	20	12	11	1	0	0	0	0	0	0	0	0	0	0	0	0	0	1	0	0	0	0	336	1	0.2
760916	0	0	0	0	0	53	1	4.7	15	9.1	86	0.69	0	188	141	4	97	0	125	0	84	0	98	1	14	3	15	1	0	0	0	0	1	1	0	0	0	0	0	0	0	6.9	0	0	0	0	100	1	0.9
3352526	0	0	0	0	0	48	2	10.5	201	11.2	10	0.61	0	110	141	3.6	110	0	123	0	84	0	97	1	21	12	4	1	0	0	0	0	0	0	0	0	0	0	0	0	0	3.9	0	0	0	1	350	0	7.3
971967	0	0	0	0	0	89	2	17.7	147	28.1	75	3.42	0	211	125	5.5	90	0	119	0	84	0	96	1	20	3	13	1	0	0	0	0	1	0	1	0	0	0	0	0	0	5.1	0	0	0	0	20	1	0.4
2340449	0	0	0	0	0	78	2	8.5	184	9.2	30	2.15	0	130	136	3.8	74	0	117	0	84	0	95	1	16	12	3	1	0	0	0	0	1	0	0	0	0	0	0	0	0	1.4	0	0	0	0	600	0	1.5
366027	1	0	0	0	0	31	2	12	94	7.6	16	1.19	0	138	133	4	80	0	112	0	84	0	93	0	21	15	2	1	0	0	0	0	0	1	0	0	0	0	0	0	0	4.9	0	0	0	0	0	0	5.3
978984	0	0	0	0	0	46	1	7.7	67	11.9	25	0.61	0	380	133	4.6	112	0	111	0	84	0	93	1	11	15	3	1	0	1	0	0	0	0	1	0	0	0	0	0	0	1.9	0	0	0	0	200	0	1.2
977474	0	0	0	0	0	49	2	6.2	96	18	7	0.96	0	170	137	5.3	98	0	110	0	84	0	93	0	0	7	12	1	0	0	0	0	1	0	1	0	0	0	0	0	0	3.7	0	0	0	0	80	1	7.1
1582988	0	0	0	0	0	53	2	8.5	172	20.23	55	0.74	0	265	118	3.7	100	0	109	0	84	0	92	1	21	12	2	1	0	0	0	0	0	0	0	0	0	0	0	0	0	1.8	0	0	0	0	800	0	2.9
3085917	0	0	0	0	0	58	2	9.4	110	11	9	0.84	0	205	138	4.1	82	0	109	0	84	0	92	1	17	12	9	1	0	0	0	0	1	0	0	0	0	0	0	0	0	17.8	0	1	1	0	50	0	2.3
1173945	0	0	0	0	0	89	1	13.7	186	22.7	18	1.55	0	203	137	3.8	60	1	106	0	84	0	91	0	19	12	7	1	0	0	0	0	0	0	0	0	0	0	0	0	0	4.8	0	0	0	0	360	0	2.9
2725354	0	0	0	0	0	58	2	12.3	156	17.7	21	1.11	0	153	141	4	96	1	104	0	84	0	91	0	21	12	6	1	0	0	0	0	1	0	0	0	0	0	0	0	0	5.8	0	1	0	0	150	0	1
2688469	0	0	0	0	0	57	1	7.8	236	14.4	29	0.61	0	220	145	3.4	105	1	97	0	84	0	88	1	37	12	2	1	0	0	0	0	0	0	0	0	0	0	0	0	0	2.1	0	0	1	0	1029	0	20.2
1160857	1	0	0	1	0	32	1	8.5	283	13.28	28	1.23	0	146	138	4.2	65	1	96	0	84	0	88	0	17	12	3	1	0	0	0	0	0	0	1	0	0	0	0	0	0	3.9	0	0	0	0	1205	1	4.3
2688469	0	0	0	0	0	57	1	7.8	236	14.4	29	0.61	0	220	145	3.4	105	1	97	0	84	0	87	0	37	11	2	1	0	0	0	0	0	0	0	0	0	0	0	0	0	2.1	0	0	1	0	1029	0	20.2
1101255	0	0	0	0	0	62	1	11.6	159	24.7	48	1.9	0	112	149	4.1	104	0	169	0	83	0	112	1	24	12	7	1	0	0	0	0	0	0	0	0	0	0	0	0	0	1.1	0	0	0	0	400	0	5.1
1083762	0	0	0	0	0	89	1	5.4	176	17.81	62	1.2	0	169	126	5	99	0	168	0	83	0	111	1	20	12	4	1	0	1	0	0	0	0	0	0	0	0	0	0	0	5.1	0	0	1	0	70	0	4.2
341349	0	0	0	0	0	72	1	5.7	87	4	24	0.57	0	157	139	4.7	90	0	164	0	83	0	110	1	20	8	8	1	0	0	0	0	0	1	0	0	0	0	0	0	0	3.9	0	0	0	1	85	0	5.2
3074762	0	0	0	0	1	51	1	8.7	45	5.7	17	1.15	0	196	135	3.2	95	0	153	0	83	0	106	1	23	12	11	1	0	0	0	0	1	0	0	0	0	0	0	0	0	1.3	0	0	0	1	0	0	5.9
2136589	0	0	0	0	0	67	1	11.5	140	18.6	25	0.9	0	189	139	4.2	69	0	152	0	83	0	106	1	16	12	8	1	0	0	0	0	1	0	0	0	0	0	0	0	0	1.6	0	0	0	0	60	0	1.8
2862961	1	0	0	0	0	67	2	11.9	303	22.4	8	0.31	0	136	138	3.9	96	0	152	0	83	0	106	1	28	12	5	1	0	0	0	0	0	0	0	0	0	0	0	0	0	0.9	0	0	0	0	50	0	6.7
3082605	0	1	0	0	0	77	1	9.9	108	22.2	88	1.39	0	136	146	4.3	87	0	150	0	83	0	105	1	18	12	10	1	0	0	0	0	0	0	0	0	0	0	0	0	0	2.3	0	0	0	0	45	0	4
1559205	0	0	0	0	0	58	1	7.2	169	8.99	7	0.28	0	180	134	3.8	95	0	149	0	83	0	105	1	28	12	5	1	0	0	0	0	0	0	0	0	0	0	0	0	0	3.9	0	0	0	0	200	0	1.6
1567874	0	0	0	0	0	76	1	7.7	305	23.35	88	2.7	0	243	136	4.6	90	0	149	0	83	0	105	1	18	12	9	1	0	0	0	0	1	0	0	0	0	0	0	0	0	3.9	0	0	0	0	300	0	1.8
626989	0	0	0	0	0	76	2	12	323	6.9	10	0.6	0	434	132	5.1	85	0	148	0	83	0	105	1	14	3	10	1	0	0	0	0	1	1	0	0	0	0	0	0	0	5.2	0	0	1	0	400	1	0.5
1075317	0	0	0	0	0	63	1	14.3	147	34.7	26	1	0	146	117	4.7	103	0	148	0	83	0	105	1	22	12	7	1	0	0	0	0	1	0	0	0	0	0	0	0	0	2.2	0	0	0	0	100	0	15.7
1496283	0	1	0	0	0	61	1	6.1	60	14.2	37	2.18	0	179	137	6.4	108	0	147	0	83	0	104	1	24	12	9	1	0	0	0	1	0	0	1	0	0	0	0	0	0	3.9	0	0	1	0	100	0	23
2671971	1	0	0	0	0	72	1	8.1	103	8.9	19	0.72	0	111	143	4.1	81	0	145	0	83	0	104	1	23	12	2	1	0	0	0	0	0	0	0	0	0	0	0	0	0	3.9	0	0	0	0	336	0	9.8
1593774	0	0	0	0	0	77	1	13.2	163	50.92	74	1.92	0	150	135	4.3	141	0	141	0	83	0	102	1	27	12	6	1	0	0	0	0	0	0	0	0	0	0	0	0	0	1.9	0	0	0	0	100	0	4
2677175	0	0	0	0	0	44	1	8.4	152	25.4	36	3.2	0	150	139	4.4	98	0	140	0	83	0	102	1	39	12	10	1	1	0	1	0	1	0	0	0	0	0	0	0	0	3.1	0	1	1	0	0	0	3.4
2693868	1	0	0	0	0	59	2	11.7	95	10.5	17	0.3	0	161	140	4	86	0	139	0	83	0	102	1	29	12	4	1	0	0	0	0	0	0	0	0	0	0	0	0	0	1.1	0	0	0	0	2155	0	1.7
2913743	0	0	0	0	0	59	1	11.1	52	11.2	69	4.24	0	210	137	4.4	127	0	139	0	83	0	102	1	21	12	9	1	0	0	0	0	0	0	0	0	0	0	0	0	0	1.2	0	0	0	0	336	0	3
3074762	0	0	0	0	1	51	1	8.7	45	5.7	17	1.15	0	196	135	3.2	95	0	153	0	83	0	100	0	23	11	11	1	0	0	0	0	1	0	0	0	0	0	0	0	0	1.3	0	0	0	1	0	0	5.9
2727253	1	1	0	0	0	64	1	10.1	204	21.5	60	3.37	0	199	140	4.2	90	0	134	0	83	0	100	1	17	12	5	1	0	1	0	0	0	0	0	0	0	0	0	0	0	8.6	0	0	0	0	100	0	4.5
2335087	0	0	0	0	0	41	1	9	100	27.3	14	1.4	0	99	144	4.9	127	0	133	0	83	0	100	1	19	12	6	1	0	0	0	0	1	0	0	0	0	0	0	0	0	5.7	0	0	0	0	450	0	2.4
746407	0	0	0	0	0	88	1	8.8	244	13.5	32	1.88	0	236	138	5.3	111	0	131	0	83	0	99	1	13	7	7	1	0	0	0	0	1	1	0	0	0	0	0	0	0	2.6	0	0	0	0	425	1	6.2
1496283	0	1	0	0	0	61	1	6.1	60	14.2	37	2.18	0	179	137	6.4	108	0	147	0	83	0	98	1	24	11	9	1	0	0	0	1	0	0	0	0	0	0	0	0	0	3.7	0	0	1	0	100	0	23
3338501	0	0	0	0	0	64	1	10	94	21.5	56	3.37	0	89	135	4	75	0	129	0	83	0	98	1	20	12	9	1	0	0	0	0	0	0	0	0	0	0	0	0	0	2.6	0	0	1	0	125	0	1.5
1581450	0	0	0	0	0	63	1	10.6	197	25.38	29	3.09	0	426	139	6.8	75	0	129	0	83	0	98	1	27	12	16	1	0	0	0	0	1	0	0	0	0	0	0	0	0	5.8	0	0	0	0	336	1	3.1
300783	0	0	0	0	0	24	2	6.9	120	33.3	65	2	0	326	136	4.9	61	0	128	0	83	0	98	1	24	8	10	1	0	0	0	0	1	1	1	0	0	0	0	0	0	2.5	0	0	0	0	1251	0	6.3
450801	0	1	0	0	0	72	2	11.9	378	38.4	21	1.37	0	179	132	4.5	110	0	128	0	83	0	98	1	23	14	10	1	0	0	0	0	1	1	1	0	0	0	0	0	0	2.3	0	0	0	1	125	0	11.2
2908779	0	0	0	0	0	60	1	11.4	183	18.4	40	1.08	0	128	136	3.5	70	0	127	0	83	0	98	1	21	12	2	1	0	0	0	0	0	0	0	0	0	0	0	0	0	3.9	0	0	0	0	336	0	1.8
979182	0	0	0	0	0	62	1	12.6	185	11.8	33	1.5	0	135	139	4.7	90	0	126	0	83	0	97	1	21	15	2	1	0	0	0	1	0	0	1	0	0	0	0	0	0	2.8	0	0	1	0	250	0	5.5
2682321	0	0	0	0	0	31	1	8	360	24.4	22	1.75	0	110	133	4	115	0	126	0	83	0	97	1	18	12	3	1	0	0	0	0	0	0	0	0	0	0	0	0	0	3.1	0	0	0	0	336	1	1.5
2828886	0	0	0	0	0	70	1	12.5	179	9.6	32	1.35	0	144	136	6	85	0	125	0	83	0	97	1	41	12	6	1	0	1	0	0	0	0	0	0	0	0	0	0	0	6.1	0	0	0	0	200	0	0.8
2864168	0	0	0	0	0	65	1	6.9	164	18.6	41	8.67	0	89	141	6.5	121	0	124	0	83	0	97	1	15	12	5	1	0	1	0	0	0	0	0	0	0	0	0	0	0	3.9	0	0	0	0	125	0	1.3
940147	0	0	0	0	0	37	2	9.8	378	29.2	25	0.72	0	95	128	3.5	102	0	124	0	83	0	97	1	21	10	3	1	0	0	0	0	1	1	0	0	0	0	0	0	0	1.9	0	0	0	0	350	0	4.2
2482281	0	0	0	0	0	77	2	12.8	276	16.5	30	1.73	0	170	138	4.3	112	0	124	0	83	0	97	1	28	12	5	1	0	0	0	1	1	0	0	0	0	0	0	0	0	1.8	0	0	0	0	800	0	2.8
672731	0	0	0	0	0	49	2	10.8	128	20	14	1.6	0	224	134	4.9	117	0	122	0	83	0	96	1	20	8	9	1	0	0	0	0	1	1	0	0	0	0	0	0	0	2	0	0	0	0	650	0	7.1
1665615	0	0	0	0	0	72	1	9.1	178	15.67	24	2.03	0	126	134	4.2	84	0	122	0	83	0	96	1	21	12	8	1	0	0	0	0	1	0	0	0	0	0	0	0	0	2.3	0	0	0	0	400	1	4.8
2908779	0	0	0	0	0	60	1	11.4	178	18.4	40	1.08	0	128	136	3.5	70	0	127	0	83	0	95	0	24	11	2	1	0	0	0	0	0	0	0	0	0	0	0	0	0	3.7	0	0	0	0	911	0	1.8
2694761	0	0	0	0	0	56	2	7.8	83	31.1	34	1.54	0	241	131	4.7	114	0	116	0	83	0	94	1	25	12	12	1	0	1	0	0	0	0	0	0	0	0	0	0	0	1.2	0	1	0	0	650	0	4
644772	0	0	0	0	0	60	2	8.1	56	6.2	19	1.47	0	148	140	4.7	79	0	116	0	83	0	94	1	22	15	7	1	0	0	0	0	1	1	0	0	0	0	0	0	0	2.3	0	0	0	0	336	0	1.2
2737235	0	0	0	0	0	65	2	10.8	62	11.5	42	0.77	0	315	135	5	90	0	115	0	83	0	94	1	14	12	10	1	0	0	0	0	0	0	0	0	0	0	0	0	0	2.9	0	0	1	0	500	1	0.9
1581450	0	0	0	0	0	63	1	10.6	197	25.38	29	3.09	0	426	139	6.8	75	0	129	0	83	0	93	0	27	11	16	1	0	0	0	0	1	0	0	0	0	0	0	0	0	5.8	0	0	0	0	911	1	3.1
2828886	0	0	0	0	0	70	1	12.5	179	9.6	32	1.35	0	144	136	6	85	0	125	0	83	0	93	0	41	11	6	1	0	1	0	0	0	0	0	0	0	0	0	0	0	6.1	0	0	0	0	200	0	0.8
2847259	1	0	0	0	0	69	2	4.3	223	19.3	28	0.9	0	102	137	4.1	132	0	113	0	83	0	93	0	21	12	2	1	0	0	0	0	1	0	0	0	0	0	0	0	0	1.5	0	0	0	0	50	0	1.8
1514407	0	0	0	0	0	74	2	12.1	579	26.1	34	0.99	0	312	130	4.9	101	0	109	0	83	0	92	1	17	12	9	1	0	0	0	0	1	0	1	0	0	0	0	0	0	1.71	0	0	0	0	600	0	10
2474593	0	0	0	0	0	71	2	8.4	178	5	32	2	0	73	141	4.3	140	1	105	0	83	0	90	0	20	12	7	1	0	0	0	0	1	0	0	0	0	0	0	0	0	3.9	0	0	0	0	45	0	2.5
1153315	0	0	0	0	0	62	1	12.6	135	10.31	48	5.74	0	110	139	3.5	80	1	104	0	83	0	90	0	15	12	9	1	0	0	0	0	0	0	0	0	0	0	0	0	0	1.2	0	0	0	0	1000	0	0.7
1578879	0	0	0	0	0	45	1	8	243	10.14	18	0.75	0	147	139	3.9	64	1	101	0	83	0	89	0	10	12	8	1	0	0	0	0	1	0	0	0	0	0	0	0	0	0.7	0	0	0	0	225	0	4.6
1153315	0	0	0	0	0	62	1	12.6	135	10.31	48	5.74	0	110	139	3.5	80	1	104	0	83	0	87	0	15	11	9	1	0	0	0	0	0	0	0	0	0	0	0	0	0	1.2	0	0	0	0	1000	0	0.7
940147	0	0	0	0	0	37	2	9.8	378	29.2	25	0.72	0	95	128	3.5	102	0	124	0	83	1	64	0	24	10	3	1	0	0	0	0	1	1	0	0	0	0	0	0	0	1.9	0	0	0	0	350	0	4.2
2864168	0	0	0	0	0	65	1	6.9	164	18.6	41	8.67	0	89	141	6.5	121	0	124	0	83	1	64	0	15	11	5	1	0	1	0	0	0	0	0	0	0	0	0	0	0	3.7	0	0	0	0	125	0	1.3
3150878	0	1	0	0	0	77	1	8.1	151	65.9	53	4	0	157	132	4.1	104	0	160	0	82	0	108	1	23	12	10	1	0	0	0	0	0	0	0	0	0	0	0	1	0	1.9	0	0	0	0	75	0	3.1
2861381	0	1	0	1	0	37	2	9.3	11	60.6	31	3.04	0	241	136	3.2	94	0	155	0	82	0	106	1	36	12	14	1	0	1	0	0	1	0	0	0	0	0	0	0	0	15.9	0	0	0	0	150	0	17
2102986	0	0	0	0	0	57	2	13.8	117	31.8	29	0.8	0	207	134	6.2	63	0	135	0	82	0	105	0	14	11	6	1	0	0	0	0	1	0	0	0	0	0	0	0	0	3.7	0	0	0	0	350	0	26
412669	0	0	0	0	0	65	1	9.8	183	4.8	49	2	0	80	136	4.6	93	0	146	0	82	0	103	1	23	15	7	1	0	0	0	0	0	1	0	0	0	0	0	0	0	3.9	0	0	0	0	640	0	5
1282817	0	0	0	0	0	67	1	10.2	223	17.28	28.2	1.4	0	139	138	4.8	89	0	144	0	82	0	103	1	16	12	7	1	0	0	0	0	0	0	0	0	0	0	0	0	0	3.9	0	0	1	1	300	0	13.5
749921	0	0	0	0	0	27	2	8	311	15.7	9	0.8	0	106	139	4	89	0	141	0	82	0	102	1	21	11	4	1	0	0	0	0	0	1	0	0	0	0	0	0	0	1.5	0	0	0	0	100	0	7
1559204	0	0	0	0	0	58	1	12.8	130	16.3	7	0.55	0	160	111	3.7	95	0	141	0	82	0	102	1	27	12	6	1	0	0	0	0	0	0	0	0	0	0	0	0	0	3.9	0	0	0	0	500	0	15.4
2696948	0	0	0	0	0	47	1	12.1	304	17.2	9	0.9	0	152	142	3.8	108	0	136	0	82	0	100	1	16	12	8	1	0	1	0	0	1	0	0	0	0	0	0	0	0	3.9	0	0	0	0	385	0	18.6
2102986	0	0	0	0	0	57	2	13.8	117	31.8	29	0.8	0	207	134	6.2	63	0	135	0	82	0	100	1	14	12	6	1	0	0	0	0	1	0	0	0	0	0	0	0	0	3.9	0	0	0	0	350	0	26
2884477	0	0	0	0	1	54	2	8.9	143	15	81	5.8	0	202	132	4.8	130	0	135	0	82	0	100	1	46	12	9	1	0	0	0	0	1	0	0	0	0	0	0	0	0	1	0	0	0	0	0	0	14.7
1857377	0	0	0	0	0	62	2	8.7	257	9.4	73	2.67	0	87	130	3.6	106	0	134	0	82	0	99	1	19	12	10	1	0	0	0	0	1	0	0	0	0	0	0	0	0	3.9	0	0	0	0	1525	0	6
813324	0	0	0	1	0	75	2	10.5	178	21.5	25	1.2	0	77	134	4.1	87	0	134	0	82	0	99	1	14	8	5	1	0	0	0	0	1	1	0	0	0	0	0	0	0	2.4	0	0	0	0	70	0	3.7
1032287	0	0	0	0	0	50	1	7.8	247	16	17	1.5	0	129	131	5	92	0	132	0	82	0	99	1	24	15	2	1	0	1	0	0	0	0	1	0	0	0	0	0	0	3.9	0	1	0	0	275	0	1.9
12106600	0	0	0	0	0	62	1	13.9	179	16.1	20	1.1	0	143	142	5.1	105	0	130	0	82	0	98	1	27	3	4	1	0	1	0	0	1	0	1	0	0	0	0	1	0	1	0	0	0	0	755	1	7.76
349454	0	0	0	0	0	48	1	9.8	251	18.3	41	0.77	0	186	136	4.7	107	0	130	0	82	0	98	1	21	15	5	1	0	0	0	0	0	1	1	0	0	0	0	0	0	3.9	0	0	1	0	1400	0	2.1
1350963	0	0	0	0	0	52	1	7	313	18	15	0.5	0	113	143	3.4	100	0	127	0	82	0	97	1	30	12	9	1	0	0	0	0	0	0	1	0	0	0	0	0	0	3.9	0	0	0	0	225	0	6
16934248	0	1	0	0	0	75	1	15.1	204	14.9	13	0.6	0	141	139	3.4	122	0	126	0	82	0	97	1	44	15	3	1	0	1	0	0	0	0	1	0	0	0	0	0	0	2.8	0	0	0	1	4058	0	5.97
658313	0	0	0	0	0	75	1	11.2	112	14.9	34	1.44	0	721	128	5	82	0	126	0	82	0	97	1	24	10	8	1	0	0	0	0	1	1	0	0	0	0	0	0	0	1.9	0	0	0	0	124	0	5.6
2861381	0	1	0	1	0	37	2	9.3	11	60.6	31	3.04	0	241	136	3.2	94	0	155	0	82	0	96	0	36	11	14	1	0	1	0	0	1	0	0	0	0	0	0	0	0	15.9	0	0	0	0	150	0	17
975009	0	0	0	0	0	68	1	9.7	101	8.5	51	0.979	0	235	136	5.1	75	0	125	0	82	0	96	1	18	15	6	1	0	0	0	0	1	0	1	0	0	0	0	0	0	1.8	0	0	0	0	175	0	4.1
1581465	0	0	0	0	0	74	1	7.5	96	10.43	92	1.52	0	126	143	5.8	118	0	125	0	82	0	96	1	17	12	10	1	0	0	0	0	0	0	0	0	0	0	0	0	0	3.9	0	0	1	0	336	0	5.5
417284	1	0	0	0	0	64	1	10.8	86	17.4	50	2.9	0	317	130.6	5.49	62	0	124	0	82	0	96	1	22	15	6	1	0	0	0	0	0	1	0	0	0	0	0	0	0	2.4	0	1	0	0	1800	0	1.3
690166	0	0	0	0	0	69	2	7.8	30	5.2	16	0.8	0	156	144	3.9	91	0	123	0	82	0	96	1	21	8	10	1	0	0	0	0	0	1	0	0	0	0	0	0	0	9.6	0	0	0	0	18	0	4
2851055	0	0	0	0	0	39	1	12.9	263	16.1	18	1.9	0	133	136	4.2	98	0	123	0	82	0	96	1	16	12	7	1	0	0	0	0	0	0	0	0	0	0	0	0	0	4.8	0	0	0	0	1000	0	1.9
929625	0	0	0	0	0	57	1	8.4	144	8.1	22	0.69	0	105	129	4.1	116	0	122	0	82	0	95	1	27	3	9	1	0	0	0	0	1	1	0	0	0	0	0	0	0	1.6	0	0	0	0	850	0	1.3
2852159	0	0	0	0	0	59	1	11.5	274	36.8	19	0.83	0	176	126	5.6	91	0	121	0	82	0	95	1	22	12	11	1	0	0	0	0	1	0	0	0	0	0	0	0	0	5	0	0	0	0	320	0	16.5
3150690	0	0	0	0	0	61	1	9.1	166	15.53	64	3.28	0	99	137	4	97	0	121	0	82	0	95	1	27	12	4	1	0	0	0	0	0	0	0	0	0	0	0	0	0	3	0	0	0	0	285	0	3.7
1557677	0	0	0	0	0	66	1	13	92	11.05	22	1.12	0	188	140	4.7	91	0	115	0	82	0	93	0	18	12	11	1	0	0	0	0	1	0	0	0	0	0	0	0	0	3.9	0	0	1	0	400	0	7.6
3067003	0	0	0	0	0	62	1	9.9	247	12.4	16	0.92	0	189	134	4	98	0	114	0	82	0	93	0	26	12	7	1	0	0	0	0	1	0	0	0	0	0	0	0	0	2	0	0	0	0	25	0	3.2
1581465	0	0	0	0	0	74	1	7.5	96	10.43	92	1.52	0	126	143	5.8	118	0	125	0	82	0	92	1	17	11	10	1	0	0	0	0	0	0	0	0	0	0	0	0	0	3.7	0	0	1	0	911	0	5.5
2852159	0	0	0	0	0	59	1	11.5	274	36.8	19	0.83	0	176	126	5.6	91	0	121	0	82	0	92	0	22	11	11	1	0	0	0	0	1	0	0	0	0	0	0	0	0	5	0	0	0	0	320	0	16.5
1856715	0	1	0	0	0	65	1	8.7	129	17.5	48	3.1	0	144	138	5.6	93	0	113	0	82	0	92	1	20	12	15	1	0	0	1	0	1	0	0	0	0	0	0	0	0	15.9	0	0	1	0	200	1	2.2
1856715	0	1	0	0	0	65	1	8.7	129	17.5	48	3.1	0	144	138	5.6	93	0	113	0	82	0	92	1	20	11	15	1	0	0	1	0	1	0	0	0	0	0	0	0	0	15.9	0	0	1	0	200	1	2.2
771619	0	0	0	0	0	55	1	8.7	199	13.2	23	1.58	0	71	137	4.1	92	0	111	0	82	0	92	1	20	10	10	1	0	0	0	0	1	1	0	0	0	0	0	0	0	3.9	0	0	1	0	336	1	3.3
2861562	0	1	0	0	0	60	2	6.6	22	5.9	18	0.48	0	288	141	4.1	113	0	111	0	82	0	92	1	20	12	8	1	0	0	0	0	1	0	0	0	0	0	0	0	0	2.2	0	1	1	1	300	0	7.8
14042306	0	0	0	0	0	46	2	14.3	210	22.9	14	1	0	132	142	4.6	88	1	108	0	82	0	91	1	24	10	2	1	0	1	0	0	0	0	1	0	0	0	0	0	0	1.1	0	0	0	0	1617	0	5.44
1077188	1	0	0	0	0	78	1	9.8	212	12.3	34	1	0	149	137	3.9	83	1	108	0	82	0	91	0	24	12	4	1	0	0	0	0	0	0	0	0	0	0	0	0	0	1.4	0	0	0	0	575	0	0.3
437796	0	0	0	0	0	81	2	10.3	174	20.4	9	0.48	0	117	136	4.3	71	1	101	0	82	0	88	0	22	12	7	1	0	0	0	0	1	1	1	0	0	0	0	0	0	3.9	0	0	1	0	100	0	3.1
1604340	0	0	0	0	0	59	1	10.6	127	14.96	26	1.15	0	125	126	4.8	56	1	101	0	82	0	88	0	18	12	6	1	0	0	1	0	0	0	0	0	0	0	0	0	0	7	0	0	0	0	225	0	10.8
1700134	0	0	0	0	0	54	2	5.9	171	29.33	20	0.53	0	180	140	3.4	60	1	99	0	82	0	88	0	20	12	8	1	0	1	0	0	0	0	0	0	0	0	0	0	0	7.8	0	0	0	0	336	0	4.7
875007	0	0	0	0	0	40	2	9.1	241	17.1	14	0.41	0	199	140	4.1	102	1	98	0	82	0	87	0	18	15	8	1	0	0	0	0	1	1	0	0	0	0	0	0	0	4.6	0	0	0	1	115	1	32
1700134	0	0	0	0	0	54	2	5.9	171	29.33	20	0.53	0	180	140	3.4	60	1	99	0	82	0	85	0	20	11	8	1	0	1	0	0	0	0	0	0	0	0	0	0	0	7.8	0	0	0	0	911	0	4.7
1350963	0	0	0	0	0	52	1	7	313	18	15	0.5	0	113	143	3.4	100	0	127	0	82	1	64	0	30	11	9	1	0	0	0	0	0	0	0	0	0	0	0	0	0	3.7	0	0	0	0	225	0	6
3038196	0	1	0	0	0	64	1	12.8	154	30.4	57	2.89	0	1503	123	4.3	82	0	173	0	81	0	112	1	25	12	8	1	0	0	0	0	1	0	0	0	0	0	0	0	0	4	0	0	0	0	175	0	5.8
1583883	0	0	0	0	0	57	2	11.1	215	34.91	55	3.52	0	234	134	5.4	111	0	163	0	81	0	108	1	18	12	4	1	0	0	0	0	0	0	0	0	0	0	0	0	0	2	0	0	0	0	380	0	2.3
1786009	0	0	0	1	0	76	1	8.1	147	18.8	57	1	0	313	132	4.5	115	0	161	0	81	0	108	1	35	12	9	1	0	1	0	0	0	0	0	0	0	0	0	0	0	1.2	0	0	0	0	15	0	3.7
879453	0	0	0	0	0	44	2	8.9	355	19.6	28	0.75	0	283	136	4.6	95	0	155	0	81	0	106	1	19	10	3	1	0	0	0	0	0	1	0	0	0	0	0	0	0	2	0	0	0	0	200	0	5.9
2755193	1	0	0	0	0	88	2	9.8	246	17.4	63	2.23	0	178	141	4.3	74	0	151	0	81	0	104	1	20	12	8	1	0	0	0	0	0	0	0	0	0	0	0	0	0	4.1	0	0	0	0	450	0	1.8
996451	0	1	0	0	0	45	2	9.7	154	17.1	35	1.7	0	114	136	5.7	77	0	149	0	81	0	104	1	24	9	6	1	0	0	0	0	1	0	1	0	0	0	0	0	0	9.3	0	0	1	0	300	0	9.3
2429913	1	0	0	0	0	82	2	8.7	143	23.7	49	1.2	0	133	145	3.7	105	0	147	0	81	0	103	1	24	12	5	1	0	0	0	0	1	0	0	0	0	0	0	0	0	3.9	0	0	0	0	150	0	6.3
3059792	0	0	0	0	1	53	2	9.8	64	7	19	0.8	0	151	132	4.6	104	0	146	0	81	0	103	1	8	12	10	1	0	0	0	0	1	0	0	0	0	0	0	0	0	4.5	0	0	0	0	125	0	7.8
509838	1	0	0	0	0	46	2	9.4	333	22.4	42	1.64	0	217	140	4.1	90	0	143	0	81	0	102	1	25	11	6	1	0	0	0	0	0	1	1	0	0	0	0	0	0	1.1	0	1	0	0	50	0	2.8
852835	0	0	0	0	0	63	2	8.7	157	15.2	31	0.9	0	124	140	4.3	100	0	143	0	81	0	102	1	27	7	5	1	0	0	0	0	1	1	0	0	0	0	0	0	0	3.9	0	0	1	0	650	1	5
1127872	0	0	0	0	0	79	1	7.5	181	10.83	21	1	0	154	128	5.3	92	0	143	0	81	0	102	1	21	12	9	1	0	0	0	0	1	0	0	0	0	0	0	0	0	1.1	0	0	0	0	200	0	2.7
2303204	0	0	0	0	0	70	1	12.2	203	27.8	24	2.03	0	569	139	4.3	90	0	142	0	81	0	101	1	19	12	13	1	1	0	0	0	1	0	0	0	0	0	0	0	0	7.8	0	0	1	0	75	1	3.1
1477023	1	0	0	0	0	89	2	9.2	233	33.1	13	0.85	0	89	135	3.7	120	0	141	0	81	0	101	1	27	12	5	1	0	0	0	0	1	0	1	0	0	0	0	0	0	4.4	0	0	0	0	32	0	2.8
1730195	0	0	0	0	0	82	1	8.9	168	15.7	26	1	0	175	136	4	107	0	138	0	81	0	100	1	16	12	8	1	0	0	0	0	1	0	0	0	0	0	0	0	0	2.6	0	0	0	0	1375	0	5.3
1352667	0	0	0	0	0	47	1	7.4	635	27.9	9	0.36	0	152	141	3.7	164	0	137	0	81	0	100	1	21	12	10	1	0	0	0	0	0	0	0	0	0	0	0	0	0	2.9	0	0	0	0	336	0	7.1
928090	0	0	0	0	0	77	1	10.5	240	10.6	64	2.18	0	166	139	5.4	94	0	135	0	81	0	99	1	18	15	5	1	0	0	0	0	0	1	0	0	0	0	0	0	0	2.2	0	0	0	0	230	0	13.7
2766316	0	0	0	0	1	56	2	13.3	185	22.5	19	0.91	0	149	136	4.6	90	0	134	0	81	0	99	1	20	12	6	1	0	0	0	0	0	0	0	0	0	0	0	0	0	1.7	0	0	0	0	0	0	35.9
2773823	0	0	0	0	0	77	1	9.8	240	14.8	27	0.97	0	201	126	5.1	66	0	133	0	81	0	98	1	18	12	5	1	0	0	0	0	1	0	0	0	0	0	0	0	0	1	0	0	1	1	150	1	3.3
2407264	1	0	0	1	0	59	2	8.6	261	5.4	23	1.4	0	115	133	4.4	83	0	133	0	81	0	98	1	18	12	3	1	0	0	0	0	1	0	0	0	0	0	0	0	0	3.9	0	0	0	0	400	0	2.6
2889889	0	1	0	0	0	66	1	10.5	116	15.5	69	2.55	0	138	139	4.3	67	0	131	0	81	0	98	1	16	12	5	1	0	0	0	0	1	0	0	0	0	0	0	0	0	3.9	0	0	0	0	120	0	14.5
1849987	0	0	0	0	0	73	2	7.8	324	37.1	74	5.94	0	308	132	5.7	102	1	106	0	81	0	98	0	33	11	11	1	0	0	0	0	1	0	0	0	0	0	0	0	0	0.8	0	0	0	0	4695	0	2.9
860679	0	0	0	0	0	52	2	10.9	214	7.6	17	0.45	0	165	140	4.9	59	0	130	0	81	0	97	1	19	11	9	1	0	0	0	0	1	1	0	0	0	0	0	0	0	1.3	0	0	0	0	197	0	26.2
2682601	0	0	0	0	0	68	2	9.4	186	14.3	21	1.15	0	129	138	3.9	88	0	128	0	81	0	97	1	11	12	10	1	0	0	1	0	1	0	0	0	0	0	0	0	0	13.5	0	0	1	0	60	0	1.9
858431	0	0	0	0	0	64	2	7.7	144	26	27	1.18	0	123	135	3.9	90	0	128	0	81	0	97	1	21	15	6	1	0	0	0	0	1	1	0	0	0	0	0	0	0	3.6	0	0	0	0	336	0	2.2
996451	0	1	0	0	0	45	2	9.7	154	17.1	35	1.7	0	114	136	5.7	77	0	149	0	81	0	96	1	24	9	6	1	0	0	0	0	1	0	1	0	0	0	0	0	0	9.3	0	0	1	0	300	0	9.3
1526368	0	0	0	1	0	54	2	13.1	102	2.7	67	4.06	0	133	134	4.1	94	0	127	0	81	0	96	1	20	12	8	1	0	1	0	0	0	0	1	0	0	0	0	0	0	9.49	0	0	0	0	325	0	10.5
2890935	0	0	0	0	0	20	2	10.2	184	18.9	9	0.61	0	703	138	3.8	94	0	127	0	81	0	96	1	21	12	7	1	0	1	0	0	0	0	0	0	0	0	0	0	0	4	0	1	0	0	336	0	25.1
2788249	1	0	0	0	0	82	2	8.3	153	39.4	35	1.92	0	166	140	4.4	122	0	125	0	81	0	96	1	27	12	2	1	0	0	0	0	0	0	0	0	0	0	0	0	0	6.3	0	0	0	0	750	0	4.5
3201823	0	0	0	0	0	48	2	11.7	92	4.2	19	1.06	0	154	137	4.1	90	0	124	0	81	0	95	1	22	12	7	1	0	0	0	0	0	0	0	0	0	0	0	0	0	8.5	0	0	0	0	175	0	14.1
2130205	0	0	0	0	0	71	1	10.4	141	9.6	38	5.25	0	165	133	4.9	87	0	123	0	81	0	95	1	20	12	8	1	0	0	0	0	0	0	0	0	0	0	0	0	0	5	0	0	1	0	0	0	3
3076771	0	0	0	0	1	58	1	6	64	13.3	26	1	0	153	132	7.4	65	0	123	0	81	0	95	1	18	12	9	1	0	0	0	0	1	0	0	0	0	0	0	0	0	4.3	0	0	0	0	75	0	3.1
817865	0	0	0	0	0	81	1	9.6	181	20.9	43	1.81	0	195	136	3.9	87	0	121	0	81	0	94	1	24	14	9	1	0	0	0	0	1	1	0	0	0	0	0	0	0	2.8	0	0	0	1	225	0	11.7
1576611	0	1	0	0	0	53	2	9.2	302	23.24	15	1.12	0	111	135	3.5	115	0	119	0	81	0	94	1	31	12	3	1	0	0	0	0	0	0	0	0	0	0	0	0	0	3.4	0	0	0	0	1250	0	21.3
363368	0	0	0	0	0	38	2	8.8	156	11.2	19	1.24	0	395	131	3.4	72	0	119	0	81	0	94	1	21	15	2	1	0	0	0	0	0	1	0	0	0	0	0	0	0	2.7	0	1	0	0	400	0	1.5
363368	0	0	0	0	0	38	2	8.8	156	11.2	19	1.24	0	395	131	3.4	72	0	119	0	81	0	94	0	24	15	2	1	0	0	0	0	0	1	0	0	0	0	0	0	0	2.7	0	1	0	0	400	0	1.5
1049861	0	0	0	0	0	62	1	5.9	66	23.8	27	1.3	0	129	138	5	91	0	117	0	81	0	93	1	22	12	9	1	0	0	0	0	1	0	1	0	0	0	0	0	0	1.6	0	0	0	0	50	0	8.3
577795	0	0	0	0	0	55	1	14.9	103	14	54	2.2	0	234	139	5.9	75	0	117	0	81	0	93	0	20	8	12	1	0	0	0	0	1	1	0	0	0	0	0	0	0	4.6	0	0	1	0	100	0	6.8
1188984	1	0	0	0	0	70	1	11.9	186	15.79	35	1.43	0	245	138	4.1	102	0	117	0	81	0	93	0	21	12	4	1	0	0	0	0	0	0	0	0	0	0	0	0	0	6.2	0	0	0	0	755	0	2.6
1324580	0	0	0	0	0	56	1	10.6	298	27.4	12	0.35	0	99	141	3.7	114	0	117	0	81	0	93	0	22	12	6	1	0	0	0	0	0	0	0	0	0	0	0	0	0	3.9	0	0	0	0	40	0	5.3
2676612	0	0	0	0	0	73	2	6.9	234	24.5	92	3.24	0	204	143	4.3	90	0	116	0	81	0	93	1	21	12	6	1	0	0	1	0	0	0	0	0	0	0	0	0	0	2.8	0	0	1	0	20	0	2
1208590	1	0	0	0	0	38	2	9.8	132	27.16	29	0.95	0	962	129	4.6	109	0	116	0	81	0	93	0	18	12	7	1	0	0	0	0	1	0	1	0	0	0	0	0	0	1.1	0	0	0	0	100	0	3.4
1726450	0	0	0	1	0	89	2	7.8	182	19.9	52	2.3	0	127	133	5	94	0	115	0	81	0	92	1	23	12	9	1	0	0	0	0	1	0	0	0	0	0	0	0	0	1.3	0	0	1	0	5675	0	9.7
967993	0	0	0	0	0	68	2	9.7	166	13.8	71	8.21	0	166	132	4.4	129	0	115	0	81	0	92	1	16	15	10	1	0	0	0	0	1	0	1	0	0	0	0	0	0	2.3	0	0	0	0	336	0	5.1
2752783	0	0	0	0	0	53	1	11.3	209	9.7	35	1.69	0	125	135	3.6	118	0	114	0	81	0	92	1	21	12	6	1	0	0	0	0	1	0	0	0	0	0	0	0	0	3.9	0	0	0	0	336	1	4.1
975867	0	0	0	0	0	53	1	10.3	231	9.5	15	1.23	0	215	136	4.4	92	0	112	0	81	0	91	0	12	9	5	1	0	1	0	0	0	0	1	0	0	0	0	0	0	7.4	0	0	1	0	35	0	65.1
1842768	0	0	0	0	0	84	1	8.8	78	8.7	51	3.1	0	202	137	5.3	97	0	112	0	81	0	91	0	23	12	9	1	0	0	0	0	1	0	0	0	0	0	0	0	0	3.4	0	0	0	0	650	0	3.6
1843292	0	0	0	0	0	52	1	8.3	69	34.9	5	1.4	0	418	139	4	90	0	112	0	81	0	91	0	31	12	15	1	0	0	0	0	1	0	0	0	0	0	0	0	0	18.9	0	1	0	0	4675	0	5.2
2507324	0	0	0	0	0	76	2	6.8	193	15.9	26	1.85	0	249	136	5.1	80	0	110	0	81	0	91	1	20	12	9	1	0	0	0	1	1	0	0	0	0	0	0	0	0	8.7	0	0	1	0	25	0	4.5
577795	0	0	0	0	0	55	1	14.9	103	14	54	2.2	0	234	139	5.9	75	0	117	0	81	0	90	1	20	8	12	1	0	0	0	0	1	1	0	0	0	0	0	0	0	4.6	0	0	1	0	100	0	6.8
967016	0	0	0	0	0	54	2	7.7	178	14.7	72	3.09	0	326	146	4.6	100	0	109	0	81	0	90	0	20	8	11	1	0	0	0	0	1	0	1	0	0	0	0	0	0	11.2	0	0	0	0	5	0	5
3141629	0	0	0	0	0	59	2	6.5	35	0.24	16	0.52	0	179	135	4.5	110	1	107	0	81	0	90	0	52	12	4	1	0	0	0	0	0	0	0	0	1	0	0	0	0	3.9	0	0	0	1	170	1	16.3
1576611	0	1	0	0	0	53	2	9.2	302	23.24	15	1.12	0	111	135	3.5	115	0	119	0	81	0	89	0	31	11	3	1	0	0	0	0	0	0	0	0	0	0	0	0	0	3.4	0	0	0	0	1250	0	21.3
1849987	0	0	0	0	0	73	2	7.8	324	37.1	74	5.94	0	308	132	5.7	102	1	106	0	81	0	89	0	33	12	11	1	0	0	0	0	1	0	0	0	0	0	0	0	0	0.8	0	0	0	0	4695	0	2.9
2701613	0	1	0	0	0	61	1	12.9	194	13	42	1.43	0	104	129	4.9	148	1	102	0	81	0	88	1	22	12	8	1	0	0	0	0	0	0	0	0	0	0	0	0	0	6.6	0	0	1	0	1250	0	1
958739	0	0	0	0	0	54	1	8.4	305	13.9	58	3.52	0	106	135	5.9	106	1	101	0	81	0	88	0	15	11	11	1	0	0	0	0	1	1	0	0	0	0	0	0	0	3.9	0	0	0	0	336	0	2.6
3076771	0	0	0	0	1	58	1	6	64	13.3	26	1	0	153	132	7.4	65	0	123	0	81	0	87	0	18	11	9	1	0	0	0	0	1	0	0	0	0	0	0	0	0	4.3	0	0	0	0	75	0	3.1
649139	0	0	0	0	0	77	2	12.3	247	16.2	38	1.69	0	123	140	4.3	80	1	100	0	81	0	87	1	17	15	4	1	0	0	0	1	0	1	0	0	0	0	0	0	0	2	0	0	0	0	100	0	0.7
958739	0	0	0	0	0	54	1	8.4	305	13.9	58	3.52	0	106	135	5.9	106	1	101	0	81	0	85	0	15	11	11	1	0	0	0	0	1	1	0	0	0	0	0	0	0	3.7	0	0	0	0	911	0	2.6
3117118	0	1	0	1	1	64	1	7.1	102	2.3	162	2.21	0	294	138	4.9	121	0	171	0	80	0	110	1	31	12	10	1	0	0	0	0	1	0	0	0	0	0	0	0	0	0.6	0	1	0	1	50	0	17.5
2292152	1	0	0	0	0	63	2	7.4	50	19.1	59	2	0	183	138	3.7	71	0	165	0	80	0	108	1	16	12	6	1	0	0	0	0	1	0	0	0	0	0	0	0	0	2.2	0	0	0	0	450	0	2.2
1573088	0	0	0	0	0	67	1	8.9	449	26.27	71	1.15	0	88	134	5.6	96	0	159	0	80	0	106	1	22	12	6	1	0	0	0	0	0	0	0	0	0	0	0	0	0	4	0	0	0	0	200	1	9.8
2859957	0	0	0	0	0	57	2	8.8	159	16.9	53	2.36	0	191	129	4.9	90	0	156	0	80	0	105	1	21	12	8	1	0	0	0	1	0	0	0	0	0	0	0	0	0	2.2	0	0	0	0	150	0	4
1208244	0	0	0	0	0	68	1	6.8	54	32.18	25	1.04	0	148	137	4	87	0	154	0	80	0	105	1	20	12	10	1	0	0	0	0	1	0	1	0	0	0	0	0	0	4.4	0	0	0	0	55	0	7.4
396486	0	0	0	0	0	56	2	12.4	178	18.5	6	0.8	0	97	141	3.5	62	0	136	0	80	0	105	0	17	14	4	1	0	0	0	0	0	1	0	0	0	0	0	0	0	3.7	0	1	0	0	1200	0	7.3
978740	0	0	0	1	0	59	2	10.7	198	9.3	36	7.2	0	130	134	5.6	78	0	135	0	80	0	105	0	11	15	9	1	0	0	0	0	1	0	0	0	0	0	0	0	0	2.4	0	0	0	0	1	0	2.1
308286	0	0	0	0	0	67	1	4.7	74	3.6	27	0.8	0	151	131	4.3	44	0	153	0	80	0	104	1	19	15	6	1	0	0	0	0	1	1	1	0	0	0	0	0	0	3.1	0	0	0	0	245	0	3.7
752025	0	0	0	0	0	76	1	15	137	7	36	1.83	0	477	139	5	87	0	152	0	80	0	104	1	29	9	7	1	0	0	0	0	0	1	0	0	0	0	0	0	0	3.9	0	0	0	0	250	0	2.6
2499079	0	0	0	0	0	76	1	11.4	108	10.9	50	2.66	0	281	141	3.8	67	0	152	0	80	0	104	1	16	12	14	1	0	0	0	0	1	0	0	0	0	0	0	0	0	5.2	0	0	1	0	70	0	12.1
2682961	0	0	0	0	0	72	1	10.3	145	10.5	37	1.41	0	146	139	4.4	85	0	152	0	80	0	104	1	29	12	4	1	0	0	0	0	1	0	0	0	0	0	0	0	0	1.5	0	0	0	0	550	0	4
774014	0	0	0	0	0	70	1	11.1	463	35.1	44	2.33	0	591	128	4.9	90	0	151	0	80	0	104	1	21	12	10	1	0	0	0	0	0	1	0	0	0	0	0	0	0	5.1	0	0	0	0	200	0	12.8
3137443	1	1	0	0	0	85	2	9.4	147	9.78	28	1.11	0	123	138	5.9	66	0	150	0	80	0	103	1	15	12	5	1	0	0	0	0	0	0	0	0	0	0	0	0	0	3.4	0	0	0	0	2075	0	5
1565444	0	0	0	0	0	87	1	8.7	166	15.33	58	1.77	0	205	139	4.4	112	0	150	0	80	0	103	1	21	12	6	1	1	1	0	0	1	0	0	0	0	0	0	0	0	3.9	0	0	0	0	800	0	3
3137443	1	1	0	0	0	85	2	9.4	147	9.78	28	1.11	0	123	138	5.9	66	0	150	0	80	0	102	0	15	11	5	1	0	0	0	0	0	0	0	0	0	0	0	0	0	3.4	0	0	0	0	2075	0	5
1113224	0	0	0	0	0	59	2	7.5	359	9.33	35	1.2	0	163	139	3.6	89	0	145	0	80	0	102	1	16	12	5	1	0	0	0	0	1	0	0	0	0	0	0	0	0	0.8	0	0	0	0	325	0	1.3
1100436	0	0	0	0	0	76	1	9	218	22.89	29	1.3	0	264	134	4.4	101	0	144	0	80	0	101	1	25	12	3	1	0	1	0	0	0	0	0	0	0	0	0	0	0	8	0	0	0	0	65	0	2
16721869	0	1	1	0	0	52	2	13.5	248	6.1	9	0.6	0	111	143	3.9	102	0	144	0	80	0	101	1	24	10	2	1	0	1	0	0	0	0	1	0	0	0	0	0	0	1.2	0	0	0	0	1815	0	29.01
1573088	0	0	0	0	0	67	1	8.9	449	26.27	71	1.15	0	88	134	5.6	96	0	159	0	80	0	100	0	22	11	6	1	0	0	0	0	0	0	0	0	0	0	0	0	0	4	0	0	0	0	200	1	9.8
2303503	0	0	0	0	0	79	1	11.6	161	15.1	20	1.43	0	193	140	4.8	102	0	140	0	80	0	100	1	22	12	5	1	0	0	0	0	1	0	0	0	0	0	0	0	0	6	0	0	0	0	100	0	7.2
688264	0	0	0	0	0	57	1	10.1	174	6.1	46	8.8	0	298	124	3.5	94	0	139	0	80	0	100	1	16	15	9	1	0	0	0	0	1	1	0	0	0	0	0	0	0	2.1	0	0	0	0	400	0	3.2
1568259	0	0	0	0	0	57	2	8.8	332	23.24	95	5.78	0	368	134	8.1	64	0	137	0	80	0	99	1	17	12	10	1	0	0	0	0	0	0	0	0	0	0	0	0	0	5.1	0	0	0	0	400	0	12.3
396486	0	0	0	0	0	56	2	12.4	183	18.3	6	0.8	0	97	141	3.5	62	0	136	0	80	0	99	1	17	14	4	1	0	0	0	0	0	1	1	0	0	0	0	0	0	3.9	0	1	0	0	1200	0	7.3
978740	0	0	0	1	0	59	2	10.7	198	9.3	36	7.2	0	130	134	5.6	78	0	135	0	80	0	98	1	11	15	9	1	0	0	0	0	1	0	1	0	0	0	0	0	0	2.4	0	0	0	0	1	0	2.1
2304957	1	0	0	0	0	67	2	10.1	136	35.5	30	1.9	0	144	140	3.5	76	0	135	0	80	0	98	1	24	12	7	1	0	0	1	0	1	0	0	0	0	0	0	0	0	7.6	0	0	0	0	475	0	5
1441591	1	0	0	0	0	80	1	7	168	13.5	41	1.8	0	109	147	4.4	90	0	134	0	80	0	98	1	15	12	8	1	0	0	0	0	0	0	1	0	0	0	0	0	0	3	0	0	0	0	175	0	4.5
1098701	0	0	0	0	0	72	1	11.9	287	8.68	37	1.9	0	102	134	3.9	90	0	132	0	80	0	97	1	22	12	5	1	0	0	0	0	0	0	0	0	0	0	0	0	0	0.9	0	0	0	0	25	0	4.8
1778257	0	0	0	0	0	63	1	9	110	18.9	9	0.8	0	192	137	3.8	82	0	131	0	80	0	97	1	22	12	9	1	0	0	0	0	1	0	0	0	0	0	0	0	0	3.9	0	0	1	0	4400	0	13.8
3088900	0	1	0	0	0	75	1	10	90	22.3	23	0.93	0	175	137	5.4	102	0	131	0	80	0	97	1	27	12	8	1	0	0	0	0	0	0	0	0	0	0	0	0	0	6.24	0	1	0	1	35	0	24.3
12911473	0	1	0	0	0	80	1	12.8	173	7	20	1.2	0	129	141	3.6	111	0	130	0	80	0	97	1	29	5	5	1	0	1	0	0	0	0	1	0	0	0	0	0	0	1.8	0	0	0	0	1630	1	41.35
2978340	0	0	0	0	0	58	1	9.6	178	17.9	26	5.16	0	103	131	5.9	82	0	129	0	80	0	97	0	24	11	5	1	0	0	0	0	0	0	0	0	0	0	0	0	0	3.7	0	0	0	0	911	0	3.1
2978340	0	0	0	0	0	58	1	9.6	183	17.9	26	5.16	0	103	131	5.9	82	0	129	0	80	0	96	1	21	12	5	1	0	0	0	0	0	0	0	0	0	0	0	0	0	3.9	0	0	0	0	336	0	3.1
3343190	0	0	0	0	0	57	2	5.7	277	28.2	34	6.86	0	96	133	4.3	61	0	129	0	80	0	96	1	25	12	7	1	0	0	0	0	0	0	0	0	0	0	0	0	0	4.3	0	0	0	0	0	0	2.9
266662	0	1	0	0	0	29	2	12.5	169	19.7	51	1.3	0	503	141	7.4	102	0	127	0	80	0	96	1	20	8	8	1	0	1	0	0	0	1	1	0	0	0	0	0	0	6.8	0	0	0	0	1500	0	7.1
2311572	0	0	0	0	1	68	2	13.4	267	34.8	33	1.14	0	293	122	3.9	114	0	127	0	80	0	96	1	30	12	3	1	0	0	0	0	1	0	0	0	0	0	0	0	0	1.6	0	0	0	0	150	0	2
627636	0	0	0	0	0	50	1	6.3	25	7.5	22	1.12	0	140	144	4.1	114	0	125	0	80	0	95	1	18	15	7	1	0	0	0	0	1	1	0	0	0	0	0	0	0	2.6	0	0	0	0	85	0	2
1555572	1	0	0	0	0	53	1	11.9	20	4.02	13	0.8	0	144	127	3.9	88	0	124	0	80	0	95	1	27	12	4	1	0	0	0	0	1	0	1	0	0	0	0	0	0	4.4	0	0	0	1	10	0	7.3
979522	0	0	0	0	0	83	2	10.8	123	19	55	2.11	0	139	133	5.1	128	0	124	0	80	0	95	1	19	14	14	1	0	1	0	0	0	0	1	0	0	0	0	0	0	5.3	0	0	0	0	120	1	3.1
2805596	0	0	0	0	0	72	2	8.5	217	13.6	53	3.33	0	135	135	4.7	79	0	124	0	80	0	95	1	23	12	8	1	0	0	0	0	1	0	0	0	0	0	0	0	0	10	0	0	1	0	350	0	16.5
1568259	0	0	0	0	0	57	2	8.8	332	23.24	95	5.78	0	368	134	8.1	64	0	137	0	80	0	94	0	17	11	10	1	0	0	0	0	0	0	0	0	0	0	0	0	0	5.1	0	0	0	0	400	0	12.3
976356	0	0	0	0	0	59	1	6.5	234	27.6	32	1.2	0	152	135	5	87	0	123	0	80	0	94	1	21	14	8	1	0	0	0	0	1	0	1	0	0	0	0	0	0	3.5	0	0	0	0	600	0	1.8
3126980	0	1	0	0	0	52	2	10.4	166	9.7	20	0.67	0	144	141	3.4	110	0	123	0	80	0	94	1	20	12	7	1	0	0	0	0	1	0	0	0	0	0	0	0	0	0.7	0	1	0	0	30	1	1.8
3115136	1	0	0	0	0	40	2	9	284	13.3	19	0.81	0	94	139	3.9	104	0	121	0	80	0	94	1	20	12	8	1	0	1	0	0	0	0	0	0	0	0	0	0	0	1.2	0	0	1	0	95	0	11
1156567	0	0	0	0	0	78	2	10.4	252	17.05	20	0.85	0	147	135	4.4	83	0	121	0	80	0	94	1	18	12	8	1	0	0	0	0	0	0	1	0	0	0	0	0	0	2.7	0	0	0	0	532	0	8
1591062	0	0	0	0	0	55	1	9.7	340	12.37	18	1.12	0	378	129	5.9	90	0	121	0	80	0	94	1	18	12	2	1	0	1	0	0	0	0	0	0	0	0	0	0	0	3.9	0	0	0	0	650	0	1.9
2304957	1	0	0	0	0	67	2	10.1	136	35.5	30	1.9	0	144	140	3.5	76	0	135	0	80	0	93	0	24	11	7	1	0	0	1	0	1	0	0	0	0	0	0	0	0	7.6	0	0	0	0	475	0	5
1128277	1	0	0	0	0	74	2	11.9	173	9.9	92	6.45	0	221	133	6.2	120	0	120	0	80	0	93	0	17	12	11	1	0	1	0	0	0	0	0	0	0	0	0	0	0	1.5	0	0	0	0	26	0	1.5
2479398	0	0	0	0	0	88	2	13.7	229	27.6	33	1.52	0	184	148	3.1	96	0	117	0	80	0	92	0	21	12	15	1	0	0	0	0	1	0	0	0	0	0	0	0	0	1.99	0	0	0	0	50	1	0.5
2840878	0	1	0	0	0	56	1	11.6	257	26.3	57	4.11	0	469	142	7.8	90	0	117	0	80	0	92	0	22	12	11	1	0	0	1	0	1	0	0	0	0	0	0	0	0	6.1	0	1	1	0	400	1	2.7
475403	1	0	0	0	0	40	2	8.4	168	6.3	17	0.21	0	171	139	4.5	116	0	116	0	80	0	92	0	25	9	5	1	0	0	0	0	1	1	1	0	0	0	0	0	0	2.4	0	0	0	0	30	0	21.3
1530359	0	0	0	0	0	65	1	11.8	182	13.9	24	0.92	0	236	145	3.3	113	0	116	0	80	0	92	0	29	12	4	1	0	0	0	1	0	0	0	0	0	0	0	0	0	3.9	0	0	1	0	336	1	1.9
2879542	0	0	0	0	1	58	2	7.5	190	27.8	56	1.95	0	261	134	6.2	112	0	115	0	80	0	92	1	21	12	4	1	0	0	0	0	0	0	0	0	0	0	0	0	0	4	0	1	0	1	336	0	10.1
688264	0	0	0	0	0	57	1	10.1	174	6.1	46	8.8	0	298	124	3.5	94	0	139	0	80	0	91	0	16	15	9	1	0	0	0	0	1	1	0	0	0	0	0	0	0	2.1	0	0	0	0	400	0	3.2
460666	0	0	0	0	0	68	2	13.5	351	13.9	48	2.23	0	166	132	4.9	115	0	113	0	80	0	91	1	19	14	10	1	0	0	0	0	1	1	1	0	0	0	0	0	0	3.9	0	0	0	1	250	0	9
531439	0	0	0	0	1	82	1	8.7	60	1.3	15	1.24	0	119	139	4.1	100	0	113	0	80	0	91	0	26	15	10	1	0	1	0	0	1	1	1	0	0	0	0	0	0	7.8	0	0	0	0	150	0	3
3096954	1	0	0	0	0	89	2	9.9	141	11.3	31	1.63	0	188	135	4.4	101	0	112	0	80	0	91	1	27	12	10	1	0	1	0	0	0	0	0	0	0	0	0	0	0	10.4	0	1	0	0	50	1	0.6
266662	0	1	0	0	0	29	2	12.5	169	19.7	51	1.3	0	503	141	7.4	102	0	127	0	80	0	90	0	20	8	8	1	0	1	0	0	0	1	1	0	0	0	0	0	0	6.8	0	0	0	0	1500	0	7.1
3126980	0	1	0	0	0	52	2	10.4	166	9.7	20	0.67	0	144	141	3.4	110	0	123	0	80	0	90	0	20	11	7	1	0	0	0	0	1	0	0	0	0	0	0	0	0	0.7	0	1	0	0	30	1	1.8
1128277	1	0	0	0	0	74	2	11.9	173	9.9	92	6.45	0	221	133	6.2	120	0	120	0	80	0	90	0	17	11	11	1	0	1	0	0	0	0	0	0	0	0	0	0	0	1.5	0	0	0	0	26	0	1.5
1106309	0	0	0	1	0	89	2	10.4	230	17.21	28	1.3	0	108	128	5.2	53	0	110	0	80	0	90	0	12	12	9	1	0	0	0	1	0	0	0	0	0	0	0	0	0	0.7	0	0	0	0	650	1	8.8
444439	1	0	0	1	0	89	2	9.1	258	22.09	45	1.01	0	156	138	3.6	93	0	109	0	80	0	90	0	15	9	12	1	0	0	0	1	0	1	1	0	0	0	0	0	0	3.9	0	0	0	0	75	1	1.2
2699160	0	0	0	0	0	76	2	9.3	40	5.1	17	0.94	0	169	137	4	146	0	109	0	80	0	90	0	36	12	10	1	0	0	0	0	0	0	0	0	0	0	0	0	0	8	0	1	0	0	400	1	1.9
3102385	0	0	0	0	0	44	2	9.5	171	18.2	37	2.8	0	145	121	4.3	113	0	109	0	80	0	90	0	21	12	6	1	0	0	0	0	1	0	0	0	0	0	0	0	0	1.8	0	0	0	0	105	0	2.8
1588991	0	0	0	0	0	78	1	11.9	288	8.67	31	0.96	0	143	152	4.1	95	1	108	0	80	0	89	0	23	12	9	1	0	0	0	0	0	0	0	0	0	0	0	0	0	3.9	0	0	1	0	336	0	26.7
437259	1	0	0	1	0	89	2	10.3	169	29.88	62	1.75	0	83	142	5.2	73	1	107	0	80	0	89	0	22	14	9	1	0	0	0	0	1	1	1	0	0	0	0	0	0	3.9	0	0	1	0	30	1	2.5
2479398	0	0	0	0	0	88	2	13.7	229	27.6	33	1.52	0	184	148	3.1	96	0	117	0	80	0	88	0	21	11	15	1	0	0	0	0	1	0	0	0	0	0	0	0	0	1.99	0	0	0	0	50	1	0.5
1530359	0	0	0	0	0	65	1	11.8	182	13.9	24	0.92	0	236	145	3.3	113	0	116	0	80	0	88	1	29	11	4	1	0	0	0	1	0	0	0	0	0	0	0	0	0	3.7	0	0	1	0	911	1	1.9
2879542	0	0	0	0	1	58	2	7.5	190	27.8	56	1.95	0	261	134	6.2	112	0	115	0	80	0	88	0	21	11	4	1	0	0	0	0	0	0	0	0	0	0	0	0	0	4	0	1	0	1	911	0	10.1
2700691	0	0	0	0	0	57	2	14.8	82	6.5	33	0.9	0	89	129	4.2	88	1	104	0	80	0	88	1	17	12	6	1	0	0	1	0	0	0	0	0	0	0	0	0	0	2.3	0	0	1	0	400	0	3.6
1037370	0	0	0	0	0	78	1	9.3	189	19.2	36	3	0	95	140	4.6	113	1	104	0	80	0	88	0	29	12	7	1	0	0	0	0	1	0	1	0	0	0	0	0	0	2.4	0	1	0	0	50	0	8.5
1520759	0	0	0	0	0	79	2	9.8	269	12.9	24	1.4	0	121	127	3.7	96	1	100	0	80	0	87	0	27	12	5	1	0	0	0	0	1	0	1	0	0	0	0	0	0	3.9	0	0	1	0	50	0	0.2
2767353	0	0	0	0	0	67	2	7.1	284	25.2	14	0.81	0	108	134	3.8	128	1	100	0	80	0	87	0	24	12	5	1	0	0	0	0	1	0	0	0	0	0	0	0	0	1.3	0	0	0	0	100	1	2
1592006	0	0	0	0	0	68	2	12	226	13.86	68	2.83	0	151	133	5	90	1	99	0	80	0	86	0	16	12	10	1	0	0	0	0	1	0	0	0	0	0	0	0	0	3.2	0	0	1	0	336	0	3.4
1579411	0	0	0	0	0	76	1	9	220	29.21	37	2.25	0	109	144	5.2	103	1	95	0	80	0	85	0	22	12	8	1	0	1	0	0	1	0	0	0	0	0	0	0	0	6.1	0	0	0	0	336	1	3.3
3086177	0	1	0	0	0	64	1	10.4	126	5.6	103	3.89	0	82	133	6.1	68	1	94	0	80	0	85	1	20	12	5	1	0	0	1	0	0	0	0	0	0	0	0	0	0	3.9	0	0	1	0	25	0	0.9
3086177	0	1	0	0	0	64	1	10.4	126	5.6	103	3.89	0	82	133	6.1	68	1	94	0	80	0	83	1	20	11	5	1	0	0	1	0	0	0	0	0	0	0	0	0	0	3.7	0	0	1	0	25	0	0.9
1591062	0	0	0	0	0	55	1	9.7	340	12.37	18	1.12	0	378	129	5.9	98	0	121	0	80	1	64	0	18	11	2	1	0	1	0	0	0	0	0	0	0	0	0	0	0	3.7	0	0	0	0	650	0	1.9
2840878	0	1	0	0	0	56	1	11.6	257	26.3	57	4.11	0	469	142	7.8	98	0	117	0	80	1	64	1	22	11	11	1	0	0	1	0	1	0	0	0	0	0	0	0	0	6.1	0	1	1	0	400	1	2.7
2893936	0	1	0	0	0	54	1	13	265	18.3	18	1.43	0	129	143	3.7	46	0	169	0	79	0	109	1	16	12	7	1	0	1	0	0	0	0	0	0	0	0	0	0	0	3.9	0	0	0	0	336	1	4
2886220	0	0	0	0	0	79	2	8	351	21.7	16	1	0	384	139	4.6	110	0	156	0	79	0	105	1	31	12	7	1	0	0	0	0	0	0	0	0	0	0	0	0	0	5.6	0	1	1	0	1630	0	2.5
1117992	0	0	0	0	0	68	1	9.5	143	15.1	14	1.3	0	153	142	3.1	112	0	155	0	79	0	104	1	21	12	3	1	0	0	0	1	0	0	0	0	0	0	0	0	0	1.2	0	0	0	0	600	0	2.9
976747	0	0	0	0	0	83	2	11.7	277	45.4	31	1.08	0	214	134	5.4	90	0	151	0	79	0	103	1	21	15	12	1	0	0	0	0	1	0	1	0	0	0	0	0	0	5.9	0	0	0	0	150	1	0.7
1804517	0	0	0	0	0	69	2	9.1	235	37.4	38	7.28	0	120	131	4.2	120	0	151	0	79	0	103	1	20	12	16	1	0	1	0	0	1	0	0	0	0	0	0	0	0	13.3	0	0	1	0	336	1	1.3
311686	0	0	0	0	0	76	2	9.6	143	9.3	36	0.83	0	104	138	3.2	101	0	149	0	79	0	102	1	18	15	3	1	0	0	0	0	0	1	0	0	0	0	0	0	0	1.4	0	1	0	0	150	0	3.1
1568927	0	0	0	0	0	47	1	13.1	190	24.77	28	2.14	0	158	135	6.2	97	0	148	0	79	0	102	1	31	12	10	1	0	0	0	0	1	0	0	0	0	0	0	0	0	5.2	0	0	0	0	0	0	12.9
1125507	0	0	0	0	0	67	1	8.9	243	44.56	34	0.9	0	117	134	4.5	76	0	142	0	79	0	100	1	16	12	7	1	0	0	0	0	1	0	0	0	0	0	0	0	0	1.6	0	0	1	0	125	0	11
1153485	0	0	0	0	0	89	1	11.1	248	28.55	54	1.02	0	252	137	4.8	94	0	142	0	79	0	100	1	18	12	5	1	0	0	0	0	1	0	1	0	0	0	0	0	0	2.2	0	0	0	0	50	0	1.5
964666	1	0	0	0	0	65	1	8.9	240	23.6	21	0.81	0	177	137	4.6	101	0	141	0	79	0	100	1	23	15	2	1	0	0	0	0	0	0	1	0	0	0	0	0	0	3.9	0	0	0	0	60	0	4.1
1849621	0	0	0	0	0	66	2	7.7	157	12.8	70.5	2.67	0	214	139	3.4	81	0	140	0	79	0	99	1	30	12	7	1	0	0	0	0	1	0	0	0	0	0	0	0	0	3.9	0	1	0	0	775	0	2.7
974297	0	0	0	0	0	65	2	10.5	272	14.8	7	0.992	0	101	133	4.6	87	0	139	0	79	0	99	1	4	15	4	1	0	0	0	0	0	0	1	0	0	0	0	0	0	1.7	0	0	0	0	450	0	1.8
976455	0	0	0	0	0	60	2	10.8	213	10.3	20	0.45	0	106	142	3.8	72	0	139	0	79	0	99	1	19	10	9	1	0	0	0	0	1	0	1	0	0	0	0	0	0	1.5	0	0	0	0	400	0	3.9
3003986	0	0	0	0	0	72	1	14.9	111	13.4	46	1.24	0	78	134	4.9	93	0	138	0	79	0	99	1	21	12	7	1	0	0	0	0	1	0	0	0	0	0	0	0	0	3.9	0	0	0	1	585	0	41.9
681875	0	0	0	0	0	67	1	11.6	209	17.1	27	0.98	0	138	142	3.9	114	0	138	0	79	0	99	1	29	12	9	1	0	0	0	0	0	1	0	0	0	0	0	0	0	4.2	0	0	0	0	1	0	2.1
3074095	0	0	0	0	0	31	1	10.6	271	19.3	16	0.95	0	164	134	4.3	109	0	137	0	79	0	98	1	17	12	5	1	0	1	0	0	0	0	0	0	0	0	0	0	0	0.8	0	0	0	1	50	0	9.2
3347531	0	0	0	0	0	57	1	12.1	180	15.5	23	1.5	0	155	136	4.8	90	0	136	0	79	0	98	1	20	12	2	1	0	0	0	0	0	0	0	0	0	0	0	0	0	3.9	0	0	0	0	600	0	1.9
1117992	0	0	0	0	0	68	1	9.5	143	15.1	14	1.3	0	153	142	3.1	112	0	155	0	79	0	97	0	21	11	3	1	0	0	0	1	0	0	0	0	0	0	0	0	0	1.2	0	0	0	0	600	0	2.9
756508	0	0	0	0	0	74	1	9.9	228	29	37	0.81	0	126	134	5.2	100	0	131	0	79	0	96	1	18	8	7	1	0	0	0	0	1	1	0	0	0	0	0	0	0	2.2	0	0	0	0	40	0	7
2850964	0	0	0	0	0	57	2	9.5	313	18.6	21	0.84	0	368	130	3.6	106	0	131	0	79	0	96	1	23	12	5	1	0	0	0	0	0	0	0	0	0	0	0	0	0	3.9	0	0	1	0	336	1	5.8
2486230	0	0	0	1	0	68	1	10	274	6.6	9	0.61	0	102	139	3.6	64	0	129	0	79	0	96	1	19	12	8	1	0	0	0	0	1	0	0	0	0	0	0	0	0	0.7	0	0	0	0	450	0	4.2
3148237	0	0	0	0	0	47	2	13.2	41	7.8	31	2	0	200	140	4.5	122	0	129	0	79	0	96	1	41	12	17	1	0	0	0	0	0	0	0	0	0	0	0	1	0	7.7	0	0	1	0	5	0	4
2862510	1	0	0	0	1	75	2	6.4	224	26.7	49	1.67	0	120	134	4.3	67	0	128	0	79	0	95	1	29	12	7	1	0	0	0	0	1	0	0	0	0	0	0	0	0	2.3	0	0	0	0	220	0	2.6
2922013	0	0	0	0	0	63	2	7.9	19	1.2	25	1.19	0	118	134	3.9	97	0	127	0	79	0	95	1	21	12	7	1	0	0	0	0	0	0	0	0	0	0	0	0	0	3.9	0	0	0	0	350	0	0.9
510537	0	0	0	0	0	71	1	12.1	144	21.78	36	1.52	0	304	132	5.1	98	0	125	0	79	0	94	1	35	15	10	1	0	0	1	0	0	1	1	0	0	0	0	0	0	3.9	0	1	1	0	20	1	4.5
11015484	0	0	0	0	0	47	1	14.6	193	15.2	17	1.1	0	298	143	4	93	0	125	0	79	0	94	1	26	15	3	1	0	0	0	0	1	0	1	0	0	0	0	1	0	2.6	0	0	0	0	1140	1	4.31
460625	0	0	0	0	0	55	2	10.9	144	12.1	29	1	0	151	128	4.3	88	0	124	0	79	0	94	1	22	15	3	1	0	1	0	0	0	1	1	0	0	0	0	0	0	3.4	0	0	0	1	300	0	1.7
1362290	1	0	0	0	0	48	2	11.6	132	20.8	19	1.22	0	140	141	3.6	76	0	124	0	79	0	94	1	24	12	3	1	0	0	0	0	0	0	1	0	0	0	0	0	0	2.6	0	0	0	0	450	0	3.2
3128373	0	0	0	0	0	62	1	14.4	127	20.5	45	1.46	0	201	134	4.5	82	0	124	0	79	0	94	1	22	12	8	1	0	1	0	1	0	0	0	0	0	0	0	0	0	1.6	0	1	1	0	60	0	4.7
971067	0	0	0	0	0	89	2	8.1	283	17.5	25	1.1	0	142	135	4.9	62	0	123	0	79	0	94	1	19	15	3	1	0	0	0	1	0	0	1	0	0	0	0	0	0	1.6	0	0	0	0	30	0	2
2292190	0	0	0	0	0	60	1	14.4	145	13.5	47	5.59	0	309	131	5.7	97	0	123	0	79	0	94	1	21	12	8	1	0	0	0	0	1	0	0	0	0	0	0	0	0	3.9	0	0	0	0	0	0	5.8
1071883	0	0	0	0	0	68	2	11.1	126	10.8	17	2.46	0	147	132	4.5	107	0	122	0	79	0	93	0	20	12	8	1	0	0	0	0	0	0	1	0	0	0	0	0	0	2.33	0	0	0	0	70	0	1.7
2693266	0	0	0	0	0	38	1	6.7	70	18	70	2.78	0	175	134	5	90	0	121	0	79	0	93	1	18	12	8	1	0	0	1	0	0	0	0	0	0	0	0	0	0	1.5	0	0	1	0	150	1	1.2
3128295	0	1	0	0	0	47	2	7.8	63	7.5	47	2.85	0	437	138	4.7	118	0	121	0	79	0	93	1	24	12	12	1	0	0	0	0	1	0	0	0	0	0	0	0	0	3.4	0	0	0	0	200	0	4.4
1568927	0	0	0	0	0	47	1	13.1	190	24.77	28	2.14	0	158	135	6.2	97	0	148	0	79	0	92	0	31	11	10	1	0	0	0	0	1	0	0	0	0	0	0	0	0	5.2	0	0	0	0	0	0	12.9
255112	0	1	0	0	0	52	1	7.7	429	15.3	19	0.6	0	159	133	5.3	144	0	119	0	79	0	92	1	24	14	14	1	0	0	0	0	1	1	1	0	0	0	0	0	0	2.3	0	0	0	1	336	1	10.7
1481700	1	0	0	0	0	53	2	11	231	12.1	8	0.55	0	158	140	3.5	108	0	119	0	79	0	92	0	33	12	6	1	0	0	0	0	1	0	0	0	0	0	0	0	0	3.9	0	1	0	0	150	1	9.5
2674132	1	0	0	0	0	71	1	9.5	135	11.2	41	1.2	0	206	134	4.8	78	0	118	0	79	0	92	1	16	12	5	1	0	1	0	0	0	0	0	0	0	0	0	0	0	1.8	0	0	0	0	350	0	11.2
1089444	0	0	0	0	0	71	1	8.2	229	57.24	68	5	0	304	128	6.3	90	0	118	0	79	0	92	0	21	12	10	1	0	1	0	0	1	0	0	0	0	0	0	0	0	22.2	0	0	1	0	1	1	1.1
2359843	0	0	0	0	0	89	1	9.9	388	11	29	0.78	0	119	140	4.8	95	0	117	0	79	0	92	0	23	12	6	1	0	0	0	0	1	0	0	0	0	0	0	0	0	3.9	0	0	0	0	1450	1	10.2
2808190	0	0	0	0	0	72	1	10.9	285	14.9	64	1.83	0	144	129	4.1	67	0	115	0	79	0	91	1	8	12	7	1	0	0	0	0	1	0	0	0	0	0	0	0	0	1.7	0	0	0	0	75	1	2.7
254077	0	0	0	0	0	30	1	12.8	216	24.3	22	1.7	0	158	119	4.3	102	0	114	0	79	0	91	1	27	7	7	1	0	0	0	0	1	1	1	0	0	0	0	0	0	2.2	0	1	0	0	50	1	9.2
567251	0	0	0	0	0	43	1	11.9	283	15.2	11	0.89	0	146	134	4.1	86	0	114	0	79	0	91	0	22	11	3	1	0	0	0	0	1	1	0	0	0	0	0	0	0	3.9	0	0	1	0	9	0	2.9
1029978	1	0	0	0	0	85	2	14	219	14.9	28	1.1	0	136	141	4.7	82	0	112	0	79	0	90	1	24	12	5	1	0	0	0	0	0	0	1	0	0	0	0	0	0	2.2	0	1	1	0	200	0	1.6
970589	0	0	0	0	0	29	2	9.7	66	10.8	19	0.97	0	94	137	3.7	90	0	111	0	79	0	90	0	12	15	5	1	0	0	0	0	1	0	1	0	0	0	0	0	0	1.2	0	0	0	0	175	0	3.7
2519473	0	0	0	0	0	63	2	14	183	18.5	36	1.1	0	195	137	3.5	96	0	111	0	79	0	90	0	13	12	4	1	0	0	0	0	1	0	0	0	0	0	0	0	0	1.9	0	0	0	0	200	0	2.1
2840565	0	0	0	0	0	39	1	12.1	168	30.5	17	1.35	0	103	135	4.2	67	0	111	0	79	0	90	1	13	12	2	1	0	0	0	0	1	0	0	0	0	0	0	0	0	2.4	0	0	0	0	200	0	2.3
3155677	0	1	0	0	0	44	1	11.8	372	11.35	46	2.2	0	348	136	5.4	112	0	109	0	79	0	89	1	22	12	6	1	0	0	0	0	0	0	0	0	0	0	0	0	0	2	0	1	1	0	930	0	3.3
1762738	0	0	0	1	0	71	1	12.2	566	91.4	42	4.02	0	180	128	5	118	0	109	0	79	0	89	0	27	12	8	1	0	0	0	0	1	0	0	0	0	0	0	0	0	10.2	0	0	0	0	336	1	0.6
2793433	0	0	0	1	0	50	2	6.8	104	31	98	5.1	0	164	133	5.4	96	0	109	0	79	0	89	0	24	12	16	1	0	0	0	0	1	0	0	0	0	0	0	0	0	3.9	0	1	0	0	0	1	6.7
1849621	0	0	0	0	0	66	2	7.7	157	12.8	70.5	2.67	0	214	139	3.4	81	0	140	0	79	0	88	0	30	11	7	1	0	0	0	0	1	0	0	0	0	0	0	0	0	3.7	0	1	0	0	775	0	2.7
1576717	0	0	0	0	0	58	1	8.7	155	37.54	53	3.47	0	186	135	4.6	143	1	106	0	79	0	88	0	28	12	5	1	0	0	0	0	1	0	0	0	0	0	0	0	0	10.6	0	0	0	0	336	0	3.7
1481700	1	0	0	0	0	53	2	11	231	12.1	8	0.55	0	158	140	3.5	108	0	119	0	79	0	87	0	33	11	6	1	0	0	0	0	1	0	0	0	0	0	0	0	0	3.7	0	1	0	0	150	1	9.5
1089444	0	0	0	0	0	71	1	8.2	229	57.24	68	5	0	304	128	6.3	98	0	118	0	79	0	87	1	24	11	10	1	0	1	0	0	1	0	0	0	0	0	0	0	0	22.2	0	0	1	0	1	1	1.1
2519473	0	0	0	0	0	63	2	14	183	18.5	36	1.1	0	195	137	3.5	96	0	111	0	79	0	85	0	13	11	4	1	0	0	0	0	1	0	0	0	0	0	0	0	0	1.9	0	0	0	0	200	0	2.1
972135	1	0	0	0	0	89	2	9.8	166	16.9	70	2.72	0	135	136	5.1	114	0	93	0	79	0	84	0	26	9	6	1	0	0	0	0	1	0	1	0	0	0	0	0	0	1.8	0	0	0	0	25	1	3
311686	0	0	0	0	0	76	2	9.6	143	9.3	36	0.83	0	104	138	3.2	101	0	149	0	79	1	64	0	18	15	3	1	0	0	0	0	0	1	0	0	0	0	0	0	0	1.4	0	1	0	0	150	0	3.1
2292190	0	0	0	0	0	60	1	14.4	145	13.5	47	5.59	0	309	131	5.7	97	0	123	0	79	1	64	0	21	11	8	1	0	0	0	0	1	0	0	0	0	0	0	0	0	3.7	0	0	0	0	0	0	5.8
1519507	1	0	0	0	0	68	1	8.2	64	13.4	17	0.66	0	157	124	4	128	0	162	0	78	0	106	1	20	12	7	1	0	0	0	1	0	0	1	0	0	0	0	0	0	3.9	0	0	0	0	100	0	13.2
1557721	0	0	0	0	0	68	1	11.5	383	28.93	95	8.75	0	205	138	4.3	78	0	159	0	78	0	105	1	26	12	11	1	0	0	0	0	1	0	0	0	0	0	0	0	0	2.5	0	0	0	0	336	1	1.6
3234569	0	0	0	0	0	66	2	12.9	141	14.3	19	0.68	0	304	136	3	90	0	158	0	78	0	105	1	18	12	5	1	0	0	0	0	0	0	0	0	0	0	0	0	0	3.9	0	1	0	0	200	0	3.4
1451417	0	0	0	0	0	68	2	5.4	183	21.3	99	6.24	0	219	133	5.3	90	0	157	0	78	0	104	1	21	12	12	1	0	0	0	0	1	0	1	0	0	0	0	0	0	7.1	0	0	1	0	0	0	5.2
2866563	0	0	0	0	0	77	2	8.3	188	28.4	39	1.22	0	169	137	4.1	106	0	156	0	78	0	104	1	26	12	10	1	0	0	0	0	1	0	0	0	0	0	0	0	0	3.9	0	1	0	1	45	1	0.5
3332741	0	0	0	1	0	65	1	7.1	49	2	33	2.97	0	330	131	5.1	107	0	150	0	78	0	102	1	20	12	9	1	0	0	0	0	0	0	0	0	0	0	0	0	0	4.9	0	1	0	0	400	1	23.7
3341272	0	0	0	0	0	63	2	11.6	172	18.2	24	1.45	0	167	144	4.3	93	0	148	0	78	0	101	1	25	12	9	1	0	0	0	0	0	0	0	0	0	0	0	0	0	1.8	0	0	1	0	50	1	18.5
244445	0	0	0	0	0	57	2	11	170	5.8	8	0.7	0	126	117	3.5	65	0	128	0	78	0	101	0	13	15	9	1	0	0	0	0	1	1	0	0	0	0	0	0	0	0.8	0	0	0	0	120	0	2.5
1085374	0	0	0	0	0	80	2	8.1	95	12.9	60	3.2	0	362	133	4.3	81	0	142	0	78	0	99	1	25	12	7	1	0	0	0	0	0	0	0	0	0	0	0	0	0	3.9	0	0	0	0	730	0	1.9
2775732	0	0	0	0	0	45	2	11.7	205	16.3	13	0.63	0	220	135	4.3	90	0	140	0	78	0	99	1	22	12	7	1	0	0	1	0	0	0	0	0	0	0	0	0	0	8.1	0	0	1	0	400	0	8.7
2679755	0	0	0	0	0	76	2	10.8	154	16.1	14	0.86	0	178	139	4	90	0	140	0	78	0	99	1	20	12	2	1	0	0	0	0	1	0	0	0	0	0	0	0	0	3.1	0	0	0	0	800	0	0.9
3012807	0	0	0	0	0	63	2	9.3	82	0.2	41	1.5	0	490	132	5.5	131	0	139	0	78	0	98	1	25	12	12	1	0	0	0	0	1	0	0	0	0	0	0	0	0	4.5	0	1	1	0	0	1	10
1107856	0	0	0	0	0	49	1	11	200	17.3	70	2.3	0	177	131	5.4	94	0	138	0	78	0	98	1	15	12	6	1	0	0	0	0	1	0	0	0	0	0	0	0	0	1	0	0	0	0	200	0	1.1
929618	0	0	0	0	0	55	1	10.8	62	15.4	30	4.45	0	81	138	3.8	92	0	137	0	78	0	98	1	19	8	10	1	0	0	0	0	1	1	0	0	0	0	0	0	0	1.5	0	0	0	0	336	0	2.5
1574630	0	0	0	0	0	30	2	11.6	176	17.37	27	1.88	0	467	142	4.5	89	0	137	0	78	0	98	1	16	12	7	1	0	0	0	0	0	0	0	0	0	0	0	0	0	1.5	0	0	0	0	140	0	14
3231915	0	0	0	1	0	67	2	9.9	171	11	21	1.26	0	133	136	3.5	124	0	131	0	78	0	98	0	19	11	7	1	0	0	0	0	0	0	0	0	0	0	0	0	0	1.4	0	1	1	0	150	0	2.4
2874247	1	0	0	0	0	89	2	10	46	30	47	3.04	0	118	137	4.1	102	0	135	0	78	0	97	1	29	12	9	1	0	0	1	0	1	0	0	0	0	0	0	0	0	5	0	0	0	0	135	0	2.8
290569	0	0	0	0	0	63	1	11.1	175	22.5	27	2.15	0	205	132	4.3	105	0	135	0	78	0	97	1	24	15	7	1	0	1	0	0	1	1	1	0	0	0	0	0	0	8.6	0	1	0	0	850	0	2.2
2332924	0	0	0	0	0	67	1	11.3	319	8.1	21	0.5	0	126	135	4.2	94	0	135	0	78	0	97	1	20	12	4	1	0	1	0	0	0	0	0	0	0	0	0	0	0	3.9	0	0	0	0	30	0	11
2475869	0	0	0	0	0	56	2	11.8	408	29.3	104	4.7	0	122	136	6	88	0	133	0	78	0	96	1	20	12	9	1	0	0	0	0	1	0	0	0	0	0	0	0	0	2.7	0	0	0	0	300	0	4
2475869	0	0	0	0	0	56	2	11.8	408	29.3	104	4.7	0	122	136	6	88	0	133	0	78	0	96	0	20	11	9	1	0	0	0	0	1	0	0	0	0	0	0	0	0	2.7	0	0	0	0	300	0	4
1566629	0	0	0	0	0	61	2	10.1	218	24	30	1.21	0	195	136	4	95	0	132	0	78	0	96	1	25	12	9	1	0	0	0	0	1	0	0	0	0	0	0	0	0	1.9	0	0	1	0	336	1	3
1574134	0	0	0	0	0	59	2	7.8	198	8.85	101	4.02	0	180	128	6	86	0	132	0	78	0	96	1	23	12	5	1	0	0	0	0	0	0	0	0	0	0	0	0	0	1.3	0	0	0	0	900	0	2.3
2692472	0	0	0	0	0	62	1	9.1	337	18.3	12	0.65	0	198	138	4.2	90	0	132	0	78	0	96	1	16	12	5	1	0	1	0	0	0	0	0	0	0	0	0	0	0	3.9	0	1	0	0	700	0	4.6
3231915	0	0	0	1	0	67	2	9.9	171	11	21	1.26	0	133	136	3.5	124	0	131	0	78	0	96	1	19	12	7	1	0	0	0	0	0	0	0	0	0	0	0	0	0	1.4	0	1	1	0	150	0	2.4
2840358	0	0	0	0	0	74	2	10.5	325	27.8	33	2.84	0	254	135	5.1	140	0	131	0	78	0	96	1	30	12	9	1	0	0	0	0	0	0	0	0	0	0	0	0	0	9.9	0	1	0	0	336	0	20.5
1776152	0	0	0	0	0	51	1	11.2	269	28.9	29	2	0	165	132	4.2	82	0	130	0	78	0	95	1	25	12	5	1	0	0	0	0	0	0	0	0	0	0	0	0	0	5	0	0	0	0	950	0	1.3
454769	0	0	0	0	0	61	2	8.5	167	12.5	5	0.45	0	130	143	3.4	76	0	129	0	78	0	95	1	15	13	6	1	0	0	0	0	1	1	1	0	0	0	0	0	0	3.9	0	1	0	0	40	0	1
244445	0	0	0	0	0	57	2	11	170	5.8	8	0.7	0	126	117	3.5	65	0	128	0	78	0	95	1	13	15	9	1	0	0	0	0	1	1	0	0	0	0	0	0	0	0.8	0	0	0	0	120	0	2.5
1108320	0	0	0	0	0	88	2	13.4	200	14.1	21	0.5	0	243	141	3.6	85	0	128	0	78	0	95	1	24	12	6	1	0	1	0	0	0	0	0	0	0	0	0	0	0	4	0	0	0	0	15	0	4.8
3144854	0	0	0	0	0	73	1	7.4	78	11.2	51	1.6	0	157	143	3.9	94	0	128	0	78	0	95	1	28	12	8	1	0	0	1	0	0	0	0	0	0	0	0	0	0	3.3	0	1	0	0	180	1	1.9
657442	1	0	0	0	0	73	1	14.7	197	6.5	15	0.67	0	144	140	4	89	0	125	0	78	0	94	1	20	15	2	1	0	0	0	0	1	1	0	0	0	0	0	0	0	2.8	0	0	0	0	400	0	1
940700	0	0	0	0	0	62	1	9.5	374	20.8	32	2.42	0	325	138	5.1	111	0	125	0	78	0	94	1	13	8	10	1	0	0	0	0	0	1	0	0	0	0	0	0	0	4.2	0	0	0	0	12	0	10.1
1688764	0	0	0	0	0	67	2	8.5	111	13.81	55	4.97	0	98	130	5.7	94	0	124	0	78	0	93	1	29	12	16	1	0	0	0	0	1	0	0	0	0	0	0	0	0	11.1	0	0	0	0	336	1	0.3
2770312	0	0	0	0	0	55	2	9.3	332	19.7	7	0.73	0	229	146	4	114	0	124	0	78	0	93	1	27	12	4	1	0	0	0	0	1	0	0	0	0	0	0	0	0	2.9	0	0	0	0	300	0	4.3
350819	0	0	0	0	0	75	1	13.1	183	7.8	13	0.7	0	112	139	4.6	135	0	123	0	78	0	93	1	20	15	2	1	0	0	0	0	0	1	0	0	0	0	0	0	0	3.9	0	0	0	0	1300	0	1.9
2419247	0	0	0	0	0	74	2	8.8	455	44.3	26	2.3	0	144	134	3.3	110	0	122	0	78	0	93	1	18	12	7	1	0	1	0	0	1	0	0	0	0	0	0	0	0	3.9	0	0	0	0	50	0	4.1
2812469	0	0	0	0	1	57	2	11	327	17.4	19	0.38	0	103	134	4.8	93	0	122	0	78	0	93	1	19	12	2	1	0	0	0	0	0	0	0	0	0	0	0	0	0	3.9	0	0	0	0	336	0	1.1
1574134	0	0	0	0	0	59	2	7.8	198	8.85	101	4.02	0	180	128	6	86	0	132	0	78	0	92	0	23	11	5	1	0	0	0	0	0	0	0	0	0	0	0	0	0	1.3	0	0	0	0	900	0	2.3
1062664	0	0	0	0	0	29	2	7.6	115	8.3	7	0.73	0	111	136	4	96	0	121	0	78	0	92	1	24	12	5	1	0	0	0	0	0	0	1	0	0	0	0	0	0	3.9	0	0	1	1	3331	0	3.3
263648	0	0	0	1	0	64	2	8.2	278	13	10	0.88	0	88	142	3.8	85	0	121	0	78	0	92	0	15	15	4	1	0	0	0	0	1	1	1	0	0	0	0	0	0	1.9	0	0	0	0	200	0	3.3
2494922	0	0	0	0	0	73	2	8.4	91	18.7	17	1.05	0	105	146	4.4	123	0	121	0	78	0	92	0	24	12	6	1	0	0	0	0	1	0	0	0	0	0	0	0	0	2.8	0	0	0	0	150	0	5
1167349	0	0	0	0	0	88	1	8.6	116	11.43	38	1.72	0	265	138	5.6	77	0	120	0	78	0	92	0	21	12	3	1	0	0	0	0	0	0	0	0	0	0	0	0	0	5.1	0	0	0	0	755	0	2
516244	0	0	0	0	0	85	1	13	119	10.3	19	0.97	0	149	140	4	90	0	118	0	78	0	91	1	21	14	8	1	0	0	0	0	1	1	1	0	0	0	0	0	0	2.9	0	0	0	0	300	0	2.4
1096137	0	0	0	0	0	51	1	13.4	168	21	13	1.2	0	320	134	4.2	80	0	118	0	78	0	91	0	21	12	4	1	0	0	0	0	0	0	1	0	0	0	0	0	0	19	0	0	0	0	500	0	2.1
2900933	0	0	0	0	1	41	1	5.4	250	14.1	81	6.5	0	369	136	6	90	0	118	0	78	0	91	0	20	12	9	1	0	0	0	0	0	0	0	0	0	0	0	0	0	3.9	0	1	0	0	30	1	4.1
3158952	0	0	0	0	0	59	2	7.8	9	0.9	52	1.58	0	162	152	5	106	0	118	0	78	0	91	0	16	12	12	1	0	0	0	0	0	0	0	0	0	0	0	0	0	23.9	0	0	0	0	120	1	1.4
1581759	0	0	0	0	0	79	2	12.2	171	7.78	76	3.4	0	110	129	5	122	0	115	0	78	0	90	1	21	12	6	1	0	0	0	0	1	0	0	0	0	0	0	0	0	2.6	0	0	1	0	175	0	12.3
2959806	0	0	0	0	0	61	2	9.7	221	6.1	12	1.1	0	75	134	3.5	117	0	114	0	78	0	90	1	21	12	9	1	0	0	0	0	0	0	0	0	0	0	0	0	0	3.9	0	0	0	0	336	1	1.5
971860	0	0	0	0	0	50	1	12.5	191	9	29	1.2	0	111	126	5	81	0	113	0	78	0	90	1	31	8	11	1	0	0	0	0	1	0	1	0	0	0	0	0	0	1.4	0	0	0	0	1100	1	18.5
2425499	0	1	0	0	0	54	2	11.6	295	36.3	29	1.48	0	113	131	4.7	92	0	113	0	78	0	90	1	23	12	11	1	0	0	0	0	1	0	0	0	0	0	0	0	0	3.9	0	0	0	0	100	0	6.7
3003517	0	0	0	0	0	56	2	9.4	370	16.8	26	0.8	0	142	143	3.4	93	0	113	0	78	0	90	1	22	12	5	1	0	1	0	0	0	0	0	0	0	0	0	0	0	3.9	0	0	0	0	1150	0	2.1
454769	0	0	0	0	0	61	2	8.5	167	12.5	5	0.45	0	130	143	3.4	76	0	129	0	78	0	89	0	15	13	6	1	0	0	0	0	1	1	1	0	0	0	0	0	0	3.7	0	1	0	0	40	0	1
2959806	0	0	0	0	0	61	2	9.7	221	6.1	12	1.1	0	75	134	3.5	117	0	114	0	78	0	89	0	24	11	9	1	0	0	0	0	0	0	0	0	0	0	0	0	0	3.7	0	0	0	0	911	1	1.5
3341407	0	0	0	0	0	71	1	8.2	218	23.2	28	4.45	0	253	133	4.3	90	0	112	0	78	0	89	0	21	12	10	1	0	0	0	0	0	0	0	0	0	0	0	0	0	1.6	0	0	0	0	336	0	11.7
1021445	1	1	0	0	0	29	2	12.9	414	20.8	11	0.7	0	125	140	4.2	116	0	110	0	78	0	89	0	20	7	2	1	0	0	0	0	1	0	1	0	0	0	0	0	0	3.9	0	0	0	0	400	0	22.1
2338672	0	0	0	0	0	81	1	8.8	145	24.5	27	3.38	0	124	136	4.7	98	0	110	0	78	0	89	0	22	12	11	1	0	0	0	0	1	0	0	0	0	0	0	0	0	3.9	0	0	0	0	0	0	1.7
2766320	0	0	0	1	0	62	1	10	137	11	68	2.28	0	134	127	5.6	64	1	108	0	78	0	89	0	12	11	4	1	0	0	0	1	0	0	0	0	0	0	0	0	0	1.9	0	0	1	0	75	0	1.1
602267	1	0	0	0	0	68	1	9.7	198	8.7	24	2	0	205	138	4.3	85	0	109	0	78	0	88	0	17	15	6	1	0	0	0	0	1	1	0	0	0	0	0	0	0	1.5	0	0	0	0	200	0	2.3
1331036	0	0	0	0	0	57	1	8.3	76	0.4	34	1.21	0	182	137	3.3	74	0	109	0	78	0	88	0	15	12	4	1	0	0	0	0	0	0	1	0	0	0	0	0	0	2	0	0	0	0	300	0	2.5
1477475	0	0	0	1	0	54	2	10.1	122	18.4	70	1.74	0	196	143	3.5	86	0	109	0	78	0	88	0	20	12	6	1	0	0	0	0	1	0	1	0	0	0	0	0	0	6.77	0	0	0	0	950	0	6.5
2766320	0	0	0	1	0	62	1	10	137	11	68	2.28	0	134	127	5.6	64	1	108	0	78	0	88	1	12	12	4	1	0	0	0	1	0	0	0	0	0	0	0	0	0	1.9	0	0	1	0	75	0	1.1
2411088	0	0	0	1	0	38	1	9.8	183	18.3	80	2.25	0	75	135	4.9	90	1	108	0	78	0	88	0	21	12	6	1	0	0	1	0	0	0	0	0	0	0	0	0	0	2.9	0	0	0	0	100	0	9
927899	0	0	0	0	0	52	2	9.7	341	10.8	5	0.7	0	126	137	4	72	1	107	0	78	0	88	0	21	15	3	1	0	0	1	0	0	1	0	0	0	0	0	0	0	1.5	0	0	0	0	300	0	1
978712	0	0	0	0	0	32	1	19	96	9.5	53	1.4	0	94	140	4.9	90	1	107	0	78	0	88	0	21	15	9	1	0	0	0	0	1	0	1	0	0	0	0	0	0	1.9	0	0	0	0	875	0	17.8
1688764	0	0	0	0	0	67	2	8.5	111	13.81	55	4.97	0	98	130	5.7	94	0	124	0	78	0	87	0	29	11	16	1	0	0	0	0	1	0	0	0	0	0	0	0	0	11.1	0	0	0	0	911	1	0.3
1167349	0	0	0	0	0	88	1	8.6	116	11.43	38	1.72	0	265	138	5.6	77	0	120	0	78	0	87	0	21	11	3	1	0	0	0	0	0	0	0	0	0	0	0	0	0	5.1	0	0	0	0	755	0	2
1579605	0	0	0	0	0	56	2	7.8	15	3.68	83	6.79	0	118	141	3.8	102	1	106	0	78	0	87	0	23	12	11	1	0	0	0	0	1	0	0	0	0	0	0	0	0	1.5	0	0	0	0	350	0	8.5
1331036	0	0	0	0	0	57	1	8.3	76	0.4	34	1.21	0	182	137	3.3	74	0	109	0	78	0	86	0	15	11	4	1	0	0	0	0	0	0	0	0	0	0	0	0	0	2	0	0	0	0	300	0	2.5
2869772	0	0	0	0	0	72	2	9.8	183	18.3	30	0.53	0	131	147	3.3	69	1	103	0	78	0	86	0	22	12	4	1	0	0	0	0	0	0	0	0	0	0	0	0	0	3.9	0	0	0	0	336	1	8.2
2892637	0	1	0	0	0	51	1	11.1	136	9.7	34	1.25	0	141	148	4.5	97	1	102	0	78	0	86	1	22	12	8	1	0	0	0	0	1	0	0	0	0	0	0	0	0	3.4	0	0	0	0	200	0	2.8
1080785	0	0	0	0	0	65	1	9.9	155	3.8	55	4.59	0	136	140	4.6	89	1	102	0	78	0	86	0	18	12	8	1	0	0	0	0	0	0	1	0	0	0	0	0	0	3.9	0	0	0	0	700	1	5.8
1477475	0	0	0	1	0	54	2	10.1	122	18.4	70	1.74	0	196	143	3.5	86	0	109	0	78	0	85	0	20	11	6	1	0	0	0	0	1	0	0	0	0	0	0	0	0	6.77	0	0	0	0	950	0	6.5
1117760	0	0	0	0	0	89	2	10	242	14.3	25	0.8	0	107	139	5.5	82	1	100	0	78	0	85	1	20	12	5	1	0	0	0	0	0	0	0	0	0	0	0	0	0	1.8	0	0	0	0	100	1	2.9
1495482	0	0	0	0	0	77	1	10.9	167	9.5	43	2	0	187	145	5.3	102	1	100	0	78	0	85	1	20	12	9	1	0	0	0	0	1	0	1	0	0	0	0	0	0	5	0	0	0	0	25	0	4.2
1081208	1	0	0	0	0	83	2	10.6	190	19.7	21	0.81	0	131	137	4.1	80	1	99	0	78	0	85	0	24	12	5	1	0	1	0	0	0	0	0	0	0	0	0	0	0	1.8	0	0	1	0	40	1	6.1
2866211	1	0	0	0	0	83	1	10.6	187	11.7	46	2.09	0	129	139	4.9	134	1	99	0	78	0	85	0	18	12	7	1	0	0	0	1	0	0	0	0	0	0	0	0	0	3.9	0	0	1	0	200	0	9.8
2986625	0	0	0	0	0	85	2	10.3	183	5.6	55	1.56	0	129	145	5.1	51	1	99	0	78	0	85	0	21	12	11	1	0	0	0	0	0	0	0	0	0	0	0	0	0	3.9	0	0	0	0	336	0	1.3
2419247	0	0	0	0	0	74	2	8.8	455	44.3	26	0	0	144	134	3.3	110	0	122	0	78	0	84	0	18	11	7	1	0	1	0	0	1	0	0	0	0	0	0	0	0	3.7	0	0	0	0	50	0	4.1
3003517	0	0	0	0	0	56	2	9.4	370	16.8	26	0.8	0	142	143	3.4	93	0	113	0	78	0	84	0	22	11	5	1	0	1	0	0	0	0	0	0	0	0	0	0	0	3.7	0	0	0	0	1150	0	2.1
763462	0	0	0	0	0	24	2	10.2	278	21	45	5.99	0	168	137	6.6	95	1	97	0	78	0	84	0	21	15	8	1	0	0	1	0	0	1	0	0	0	0	0	0	0	13.8	0	0	0	0	336	0	1.3
2869772	0	0	0	0	0	72	2	9.4	178	18.5	30	0.53	0	131	147	3.3	69	1	103	0	78	0	83	0	22	11	4	1	0	0	0	0	0	0	0	0	0	0	0	0	0	3.7	0	0	0	0	911	1	8.2
1569968	0	0	0	0	0	55	2	9.2	183	7.94	50	1.92	0	218	112	4.3	73	1	94	0	78	0	83	0	13	12	4	1	0	0	0	0	0	0	0	0	0	0	0	0	0	3.9	0	0	0	0	300	0	1.6
3234569	0	0	0	0	0	66	2	12.9	141	14.3	19	0.68	0	304	136	3	90	0	158	0	78	1	64	0	18	11	5	1	0	0	0	0	0	0	0	0	0	0	0	0	0	3.7	0	1	0	0	200	0	3.4
2900933	0	0	0	0	1	41	1	5.4	250	14.1	81	6.5	0	369	136	6	98	0	118	0	78	1	64	0	20	11	9	1	0	0	0	0	0	0	0	0	0	0	0	0	0	3.7	0	1	0	0	30	1	4.1
763462	0	0	0	0	0	24	2	10.2	278	21	45	5.99	0	168	137	6.6	95	1	97	0	78	1	64	0	24	15	8	1	0	0	1	0	0	1	0	0	0	0	0	0	0	13.8	0	0	0	0	911	0	1.3
444669	0	0	0	0	0	68	2	8.2	198	11.7	55	6.18	0	478	134	5.9	86	0	174	0	77	0	109	1	12	14	8	1	0	0	0	0	0	1	1	0	0	0	0	0	0	8.7	0	0	0	0	20	0	2.8
3331965	0	0	0	0	0	48	1	13.5	241	17.6	66	6.84	0	546	129	7.6	105	0	152	0	77	0	109	1	14	11	6	1	0	0	0	0	0	0	0	0	0	0	0	0	0	2	0	0	1	0	10	0	9.6
973420	0	0	0	0	0	89	2	12.3	299	16.1	29	0.97	0	113	141	4.9	130	0	162	0	77	0	105	1	28	12	7	1	0	1	0	0	0	0	1	0	0	0	0	0	0	3.8	0	0	0	0	336	0	0.3
1473337	0	0	0	0	0	51	2	6.2	96	7.8	5	0.37	0	306	134	2.5	122	0	161	0	77	0	105	1	18	12	8	1	0	1	0	0	0	0	0	0	0	0	0	0	0	1.7	0	0	0	0	336	0	4
463846	0	0	0	0	0	87	1	13	90	9.5	26	1.6	0	116	144	4.5	83	0	160	0	77	0	105	1	25	13	10	1	0	0	0	0	1	1	1	0	0	0	0	0	0	3.9	0	0	0	0	100	0	4.5
1335251	0	0	0	0	0	88	1	6.7	134	11.1	35	1.56	0	111	146	3.3	101	0	159	0	77	0	104	1	27	12	8	1	0	0	0	0	0	0	1	0	0	0	0	0	0	3.9	0	0	0	0	336	0	5.6
1818943	0	0	0	0	0	84	1	6	190	26.5	63	1.03	0	229	139	4.3	124	0	159	0	77	0	104	1	23	12	11	1	0	0	0	0	1	0	0	0	0	0	0	0	0	7.1	0	0	0	0	805	0	4.4
3331965	0	0	0	0	0	48	1	13.5	241	17.6	66	6.84	0	546	129	7.6	105	0	152	0	77	0	102	1	14	12	6	1	0	0	0	0	0	0	0	0	0	0	0	0	0	2	0	0	1	0	10	0	9.6
1087002	0	0	0	0	0	60	1	6.5	279	15.05	31	0.9	0	103	146	4.6	75	0	149	0	77	0	101	1	21	12	8	1	0	0	0	0	1	0	0	0	0	0	0	0	0	0.6	0	0	0	0	70	0	17.2
2428709	0	0	0	0	0	37	2	4.5	103	9.4	14	0.49	0	223	131	4.9	61	0	149	0	77	0	101	1	21	12	6	1	0	0	0	0	1	0	0	0	0	0	0	0	0	3.9	0	0	0	0	49	0	7.5
444669	0	0	0	0	0	68	2	8.2	198	11.7	55	6.18	0	478	134	5.9	86	0	174	0	77	0	100	0	12	14	8	1	0	0	0	0	0	1	1	0	0	0	0	0	0	8.7	0	0	0	0	20	0	2.8
1364123	1	0	0	0	0	85	1	12.9	195	20.9	37	1.41	0	165	129	4.4	94	0	147	0	77	0	100	1	27	12	7	1	0	0	0	0	0	0	1	0	0	0	0	0	0	3	0	0	0	0	200	0	8.5
411870	0	0	0	1	0	65	1	10.9	132	20.7	57	5.76	0	327	130	5.5	92	0	142	0	77	0	99	1	20	15	5	1	0	0	0	0	0	1	0	0	0	0	0	0	0	0.8	0	1	1	0	100	0	3.3
517907	0	0	0	0	0	78	1	12.7	207	11.54	25	0.91	0	199	136	4.2	127	0	141	0	77	0	98	1	23	14	6	1	0	0	0	0	0	1	1	0	0	0	0	0	0	1.6	0	1	1	0	100	0	4
2871963	0	1	0	1	0	68	1	7.1	207	13.6	16	0.56	0	104	136	3.8	113	0	141	0	77	0	98	1	23	12	5	1	0	0	0	0	1	0	0	0	0	0	0	0	0	3.9	0	0	1	0	400	0	14.1
1088435	1	0	0	0	0	63	2	9.9	142	33.67	29	2.3	0	324	126	5.2	95	0	141	0	77	0	98	1	12	12	11	1	0	0	0	0	1	0	0	0	0	0	0	0	0	3.2	0	0	0	0	125	0	3.6
1031246	1	0	0	0	0	58	2	10.6	136	38.1	19	1.39	0	185	134	3.5	82	0	139	0	77	0	98	1	20	15	4	1	0	1	0	0	0	0	1	0	0	0	0	0	0	2.5	0	0	0	0	450	0	1.6
1589160	0	0	0	0	1	52	1	7.8	314	12.6	21	0.83	0	96	140	4	90	0	134	0	77	0	96	1	20	12	8	1	0	0	0	0	1	0	0	0	0	0	0	0	0	2.6	0	0	0	0	250	0	7.1
1570030	0	0	0	0	0	72	1	13.7	210	11.46	20	0.63	0	135	124	4.7	82	0	133	0	77	0	96	1	20	12	4	1	0	0	0	0	1	0	0	0	0	0	0	0	0	1.1	0	0	0	0	400	1	6
2110398	0	0	0	0	1	56	2	10.1	155	14.2	3	0.95	0	181	115	3.5	130	0	117	0	77	0	96	0	23	11	2	1	0	0	0	0	1	0	0	0	0	0	0	0	0	3.7	0	0	0	0	75	0	4.4
1757703	0	0	0	0	0	64	2	9.9	128	15.9	26	2	0	243	134	4.9	112	0	131	0	77	0	95	1	17	12	10	1	0	0	0	0	1	0	0	0	0	0	0	0	0	2	0	1	0	0	1600	0	5.3
17318374	0	0	0	0	0	54	2	13.2	147	10.9	25	0.8	0	104	142	4.3	112	0	131	0	77	0	95	1	22	8	4	1	0	0	0	0	1	0	1	0	0	0	0	0	1	0.8	0	0	1	1	3610	1	17.76
2745843	1	0	0	0	0	68	2	8.3	210	13.6	38	2.16	0	217	139	4.6	90	0	130	0	77	0	95	1	18	12	10	1	0	1	0	0	0	0	0	0	0	0	0	0	0	5.2	0	1	0	0	200	0	11.9
2879081	0	0	0	0	0	49	2	10.1	446	26.5	4	0.51	0	144	138	3.8	107	0	128	0	77	0	94	1	28	12	2	1	0	0	0	0	0	0	0	0	0	0	0	0	0	1.7	0	0	0	0	250	0	1.9
2894713	0	0	0	0	0	60	1	17.9	196	17.9	21	1.12	0	171	142	4.4	92	0	128	0	77	0	94	1	20	12	5	1	0	0	0	0	1	0	0	0	0	0	0	0	0	1.9	0	1	1	0	50	0	2.8
1473337	0	0	0	0	0	51	2	6.2	96	7.8	5	0.37	0	306	134	2.5	122	0	161	0	77	0	93	0	18	11	8	1	0	1	0	0	0	0	0	0	0	0	0	0	0	1.7	0	0	0	0	911	0	4
1031246	1	0	0	0	0	58	2	10.6	136	38.1	19	1.39	0	185	134	3.5	82	0	139	0	77	0	93	0	20	15	4	1	0	1	0	0	0	0	1	0	0	0	0	0	0	2.5	0	0	0	0	450	0	1.6
715330	0	0	0	0	0	81	1	13.1	207	29.5	16	1.37	0	232	128	5.1	110	0	126	0	77	0	93	1	22	15	7	1	0	0	0	0	1	1	0	0	0	0	0	0	0	5.9	0	0	0	0	1400	0	1.7
3097609	0	0	0	0	1	55	2	8.8	107	30.6	13	1.06	0	130	127	3.9	96	0	126	0	77	0	93	1	20	12	7	1	0	0	0	0	1	0	0	0	0	0	0	0	0	5.43	0	0	0	1	100	0	18.8
852525	0	0	0	0	0	86	2	8.2	316	31.6	41	2.3	0	186	136	4.6	95	0	126	0	77	0	93	1	26	15	6	1	0	0	0	0	1	1	0	0	0	0	0	0	0	3.9	0	0	0	0	336	0	2.3
1119176	0	0	0	0	0	55	1	7.2	147	28.26	22	1.5	0	153	134	4.6	93	0	125	0	77	0	93	1	12	12	7	1	0	0	0	0	1	0	1	0	0	0	0	0	0	3.4	0	0	0	0	400	0	5.8
2885102	0	1	0	0	0	59	2	9.8	183	1.3	38	0.86	0	105	138	4	120	0	122	0	77	0	92	0	26	12	5	1	0	0	0	0	0	0	0	0	0	0	0	0	0	2	0	0	0	0	1300	0	6.9
1335251	0	0	0	0	0	88	1	6.7	134	11.1	35	1.56	0	111	146	3.3	101	0	159	0	77	0	91	0	27	11	8	1	0	0	0	0	0	0	0	0	0	0	0	0	0	3.7	0	0	0	0	911	0	5.6
1648960	0	0	0	0	0	62	1	13.5	148	8.47	21	1.07	0	129	142	4.7	77	0	120	0	77	0	91	1	26	12	3	1	0	0	1	0	0	0	0	0	0	0	0	0	0	3.9	0	0	1	0	250	0	3.9
3072270	0	1	0	0	0	61	1	8.8	252	28.7	11	0.57	0	245	136	4.4	97	0	119	0	77	0	91	1	22	12	6	1	0	1	0	0	0	0	0	0	0	0	0	0	0	1.25	0	0	0	1	250	0	3.8
2392757	0	0	0	0	0	41	2	9.4	358	18.4	14	1	0	134	138	4.3	96	0	119	0	77	0	91	0	24	12	4	1	0	0	0	0	1	0	0	0	0	0	0	0	0	1.8	0	1	0	0	2300	0	1.9
2888063	0	0	0	0	1	58	2	13	233	13.4	21	1	0	258	139	4.4	90	0	119	0	77	0	91	0	21	12	7	1	0	0	0	0	1	0	0	0	0	0	0	0	0	2.1	0	0	0	0	145	0	8.3
3057004	0	1	0	0	0	80	1	8.4	191	26.2	74	2.17	0	166	143	4.2	108	0	119	0	77	0	91	0	30	12	8	1	0	0	0	0	1	0	0	0	0	0	0	0	0	1.6	0	0	0	0	10	0	7.1
1670425	0	0	0	0	0	57	1	6.8	69	53.4	48	0.82	0	129	142	4.1	102	0	118	0	77	0	91	0	13	12	4	1	0	0	0	1	0	0	0	0	0	0	0	0	0	2	0	0	0	0	1200	0	3
16202865	0	0	0	0	0	49	1	7.8	75	13.9	10	1	0	117	141	4	100	0	118	0	77	0	91	0	29	10	6	1	0	1	0	0	0	0	1	0	0	0	0	0	0	3	0	1	1	0	4014	0	1.23
1124014	0	0	0	0	0	80	2	9	362	53	39	0.7	0	125	134	4.4	90	0	117	0	77	0	90	1	24	12	8	1	0	0	0	0	0	0	0	0	0	0	0	0	0	3.9	0	0	0	0	150	1	12.9
2899891	0	0	0	0	0	58	1	9.9	127	7.5	18	1.41	0	238	132	6.2	95	0	117	0	77	0	90	1	15	12	13	1	0	0	1	0	0	0	0	0	0	0	0	0	0	3.4	0	1	1	1	0	0	1.7
1016448	0	0	0	0	0	32	2	12	192	22.4	13	0.44	0	116	144	3.9	111	0	117	0	77	0	90	1	26	6	5	1	0	0	0	0	1	0	1	0	0	0	0	0	0	3.9	0	0	1	0	0	0	21.3
2110398	0	0	0	0	1	56	2	10.1	155	14.2	3	0.95	0	181	115	3.5	130	0	117	0	77	0	90	1	23	12	2	1	0	0	0	0	1	0	0	0	0	0	0	0	0	3.9	0	0	0	0	75	0	4.4
2523870	0	0	0	0	0	58	2	8.6	185	10	75	4.17	0	174	138	3.8	108	0	116	0	77	0	90	1	19	12	4	1	0	0	0	0	1	0	0	0	0	0	0	0	0	1.2	0	0	0	0	550	0	2.4
2968353	0	0	0	0	0	65	1	11.3	183	16.2	13	0.75	0	88	138	4.5	59	0	112	0	77	0	89	0	21	12	8	1	0	0	0	0	0	0	0	0	0	0	0	0	0	1.9	0	0	0	0	336	0	1.4
3048429	0	0	0	0	0	66	2	8.4	162	12.6	69	7.5	0	200	134	6.3	67	0	111	0	77	0	88	1	19	12	9	1	0	0	0	0	1	0	0	0	0	0	0	0	0	2	0	1	0	0	0	0	4.1
1186915	0	0	0	0	0	47	1	13	144	19.17	15	1.4	0	164	142	3.9	79	0	111	0	77	0	88	0	20	12	5	1	0	0	0	0	0	0	0	0	0	0	0	0	0	3.6	0	0	0	0	2725	0	0.8
1318362	0	0	0	0	0	33	1	12.3	145	19	16	1.12	0	164	141	4.3	60	1	108	0	77	0	87	0	16	12	6	1	0	0	0	0	0	0	1	0	0	0	0	0	0	3	0	0	0	0	400	0	1
2908780	0	0	0	0	0	60	1	9.8	183	18.3	41	2.3	0	186	136	4.6	69	1	108	0	77	0	87	0	21	12	4	1	0	0	0	0	0	0	0	0	0	0	0	0	0	3.9	0	0	0	0	336	0	0.2
3210072	0	0	0	1	0	34	1	10.8	129	13.1	15	1.05	0	138	139	3.8	94	1	108	0	77	0	87	0	19	12	8	1	0	0	0	0	0	0	0	0	0	0	0	0	0	3.7	0	0	0	0	550	0	4.5
2899891	0	0	0	0	0	58	1	9.9	127	7.5	18	1.41	0	238	132	6.2	95	0	117	0	77	0	86	1	15	11	13	1	0	0	1	0	0	0	0	0	0	0	0	0	0	3.4	0	1	1	1	0	0	1.7
3048429	0	0	0	0	0	66	2	8.4	162	12.6	69	7.5	0	200	134	6.3	67	0	111	0	77	0	86	0	19	11	9	1	0	0	0	0	1	0	0	0	0	0	0	0	0	2	0	1	0	0	0	0	4.1
1055078	0	0	0	1	0	64	1	11.8	109	29.8	53	4.2	0	124	138	5.3	66	1	103	0	77	0	86	0	15	12	12	1	0	0	0	0	1	0	1	0	0	0	0	0	0	1.5	0	1	0	0	0	0	18.1
1168884	0	0	0	0	0	25	2	9.3	54	3.42	18	0.8	0	178	136	3.5	126	1	102	0	77	0	85	0	24	12	4	1	0	0	0	0	0	0	1	0	0	0	0	0	0	6	0	0	0	0	1000	1	13.5
1507657	0	1	0	0	0	48	1	9.9	162	24.2	26	1.39	0	136	138	3.6	114	1	102	0	77	0	85	0	17	12	4	1	0	0	0	0	1	0	1	0	0	0	0	0	0	5.2	0	0	0	0	250	0	2
2709730	0	0	0	0	0	57	2	10.7	610	20.7	13	1.1	0	133	138	3.7	124	1	102	0	77	0	85	0	23	12	9	1	0	0	0	0	1	0	0	0	0	0	0	0	0	1.8	0	0	0	1	25	0	1.4
1592130	0	0	0	1	0	58	1	15.8	172	19.67	75	3.34	0	138	133	5.9	66	1	100	0	77	0	85	1	32	12	4	1	0	0	0	1	0	0	0	0	0	0	0	0	0	3.9	0	0	1	0	350	0	0.7
1019544	1	0	0	0	0	65	1	9.5	218	22.2	32	0.6	0	121	146	4	52	1	100	0	77	0	85	0	17	13	7	1	0	0	0	0	1	0	1	0	0	0	0	0	0	2.8	0	0	0	0	200	0	3.1
2894089	0	0	0	0	0	70	1	20.1	180	16.2	84	3.28	0	244	127	5.2	87	1	99	0	77	0	84	0	18	12	8	1	0	0	0	0	0	0	0	0	0	0	0	0	0	11.3	0	0	1	0	200	1	0.7
1168884	0	0	0	0	0	25	2	9.3	54	3.42	18	0.8	0	178	136	3.5	126	1	102	0	77	0	83	0	24	11	4	1	0	0	0	0	0	0	0	0	0	0	0	0	0	6	0	0	0	0	1000	1	13.5
750979	0	0	0	0	0	73	2	8.9	148	21.9	38	6.9	0	193	138	5.3	91	1	95	0	77	0	83	0	21	14	11	1	0	0	0	0	1	1	0	0	0	0	0	0	0	2.1	0	0	0	0	336	0	3.5
1722942	0	0	0	0	0	61	2	7.3	404	21.6	33	1.94	0	115	129	5.8	90	1	95	0	77	0	83	0	12	12	8	1	0	0	0	1	0	0	0	0	0	0	0	0	0	1.3	0	0	0	0	550	0	2.2
1722942	0	0	0	0	0	61	2	7.3	404	21.6	33	1.94	0	115	129	5.8	90	1	95	0	77	0	83	0	12	11	8	1	0	0	0	1	0	0	0	0	0	0	0	0	0	1.3	0	0	0	0	550	0	2.2
1592130	0	0	0	1	0	58	1	15.8	172	19.67	75	3.34	0	138	133	5.9	66	1	100	0	77	0	82	0	32	11	4	1	0	0	0	1	0	0	0	0	0	0	0	0	0	3.7	0	0	1	0	350	0	0.7
1091496	0	0	0	0	0	78	2	9.1	151	17.9	21	4.2	0	146	135	4.6	98	0	92	0	77	0	82	1	28	12	7	1	0	0	0	0	0	0	0	0	0	0	0	0	0	2.9	0	0	0	0	336	1	0
1774327	0	0	0	0	0	78	1	13.7	114	15.9	141	3.2	0	152	146	4	120	0	91	0	77	0	82	1	24	12	12	1	0	0	0	0	1	0	0	0	0	0	0	0	0	3.1	0	0	0	0	350	1	1.1
1731800	0	0	0	0	0	52	2	10.3	189	50.7	34	0.82	0	106	127	5.1	115	0	86	0	77	0	80	0	15	12	5	1	0	0	0	0	1	0	0	0	0	0	0	0	0	2.6	0	0	0	0	375	1	7.8
19306221	1	0	0	1	0	55	2	8.4	213	21.7	22	0.9	0	339	150	4.4	96	0	81	0	77	0	78	0	31	3	8	1	1	0	0	1	1	0	1	0	0	0	0	1	0	4.4	0	0	1	1	3990	1	4.97
1209081	1	0	0	0	0	75	2	8.4	124	10.56	48	2.45	0	107	136	4.7	101	0	173	0	76	0	108	1	21	12	5	1	0	0	0	0	0	0	0	0	0	0	0	0	0	1	0	0	0	0	575	0	1.4
3135812	0	1	0	0	0	55	1	13.8	144	13.74	28	1.09	0	199	137	6.1	74	0	139	0	76	0	108	0	24	11	3	1	0	0	0	0	0	0	0	0	0	0	0	1	0	1.4	0	1	1	0	585	0	4
2893284	0	0	0	0	1	77	2	10.5	304	16.4	36	1.5	0	313	141	4.7	90	0	167	0	76	0	106	1	20	12	7	1	0	1	0	0	1	0	0	0	0	0	0	0	0	3.9	0	1	0	0	550	0	5.3
3133902	0	0	0	0	0	59	1	9.5	120	8.5	54	1.6	0	341	138	8	75	0	166	0	76	0	106	1	14	12	9	1	0	0	0	0	1	0	0	0	0	0	0	0	0	3.9	0	1	0	0	120	0	3.3
978367	1	0	0	0	0	80	2	7.8	173	20.9	25	1.82	0	115	139	4	70	0	160	0	76	0	104	1	12	10	11	1	0	0	0	0	1	0	1	0	0	0	0	0	0	1.7	0	0	0	0	25	1	3.3
1173388	0	0	0	0	0	72	1	11.2	103	18.54	86	3.57	0	124	136	4.6	93	0	160	0	76	0	104	1	21	12	5	1	0	0	0	0	0	0	0	0	0	0	0	0	0	2.9	0	0	0	0	1045	0	15.7
2189858	0	0	0	0	0	71	1	9.1	155	14.1	48	3.47	0	105	139	4.9	90	0	155	0	76	0	102	1	14	12	8	1	0	0	0	1	0	0	0	0	0	0	0	0	0	3.2	0	0	0	0	350	0	13.9
2770080	1	0	0	0	0	87	2	8.9	166	11.6	21	1.78	0	202	136	4.5	90	0	152	0	76	0	101	1	18	12	2	1	0	0	0	0	1	0	0	0	0	0	0	0	0	3.5	0	0	0	0	120	0	1.9
2695556	0	0	0	0	0	57	2	11	247	23.3	81	5.04	0	117	134	5.6	90	0	151	0	76	0	101	1	20	12	7	1	0	0	0	0	0	0	0	0	0	0	0	0	0	1.6	0	0	1	0	200	0	3.9
3075556	0	0	0	0	1	61	1	6.7	350	22.9	28	2.08	0	186	128	4.8	107	0	150	0	76	0	101	1	15	12	7	1	0	0	0	0	1	0	0	0	0	0	0	0	0	3.9	0	1	0	1	50	0	5.9
753954	0	0	0	0	0	53	1	12.1	148	4.9	15	1.01	0	94	141	4	70	0	148	0	76	0	100	1	14	14	7	1	0	0	0	0	1	1	0	0	0	0	0	0	0	0.5	0	0	0	0	125	0	0.8
325297	0	0	0	0	0	51	2	9.8	183	18.3	4	0.55	0	178	134	3.3	98	0	146	0	76	0	99	1	13	15	4	1	0	0	0	0	0	1	0	0	0	0	0	0	0	3.9	0	1	0	0	400	0	0.7
2673355	0	0	0	0	0	60	2	11.3	122	18.3	10	0.7	0	206	132	5.5	85	0	145	0	76	0	99	1	50	12	4	1	0	0	0	0	0	0	0	0	0	0	0	0	0	3.9	0	0	1	0	785	0	12
1444605	1	0	0	0	0	72	2	9.7	22	7.2	71	2.79	0	341	129	4.8	69	0	144	0	76	0	99	1	18	12	7	1	0	1	0	0	0	0	1	0	0	0	0	0	0	4.7	0	1	1	0	336	0	9
1121423	0	0	0	0	0	72	1	6.9	229	12.4	77	5.2	0	115	129	5.8	109	0	143	0	76	0	98	1	23	12	13	1	0	0	0	1	0	0	0	0	0	0	0	0	0	3.9	0	0	0	0	30	0	2.8
1165864	0	0	0	0	0	77	2	9.3	184	13.99	24	1.52	0	198	143	4.4	69	0	143	0	76	0	98	1	23	12	3	1	0	0	0	0	0	0	0	0	0	0	0	0	0	3.9	0	0	1	0	665	0	1.6
3149362	0	0	0	0	0	49	1	11.1	243	10.3	47	7.58	0	113	135	4.3	128	0	141	0	76	0	98	1	16	12	6	1	0	0	0	0	0	0	0	0	0	0	0	0	0	1.9	0	0	0	0	300	0	2.3
1734852	0	0	0	0	0	68	1	10.5	236	17	85	5.75	0	218	120	7	106	0	140	0	76	0	98	0	37	11	14	1	0	1	0	0	1	0	0	0	0	0	0	0	0	19.2	0	1	0	0	335	0	10.3
1170163	0	0	0	0	0	79	2	11.2	158	15.21	33	1.19	0	147	143	4.5	102	0	140	0	76	0	97	1	25	12	4	1	0	0	0	0	0	0	0	0	0	0	0	0	0	3.9	0	0	0	0	432	1	3.9
1734852	0	0	0	0	0	68	1	10.5	236	17	85	5.75	0	218	120	7	106	0	140	0	76	0	97	1	37	12	14	1	0	1	0	0	1	0	0	0	0	0	0	0	0	19.2	0	1	0	0	335	0	10.3
1205896	0	0	0	0	0	56	1	11.4	103	17.81	18	1.69	0	157	141	3.9	88	0	139	0	76	0	97	1	18	12	3	1	0	0	0	0	0	0	0	0	0	0	0	0	0	4.9	0	0	0	0	650	0	1.1
3135812	0	1	0	0	0	55	1	13.8	144	13.74	28	1.09	0	199	137	6.1	74	0	139	0	76	0	97	1	24	12	3	1	0	0	0	0	0	0	0	0	0	0	0	1	0	1.4	0	1	1	0	585	0	4
2888748	1	0	0	0	0	53	2	10.7	141	24	14	1.2	0	187	138	4.3	63	0	137	0	76	0	96	1	14	12	3	1	0	0	0	0	1	0	0	0	0	0	0	0	0	3.7	0	0	0	0	400	0	4.3
640176	0	0	0	0	0	76	2	6.2	36	3	35	1.02	0	136	142	4.2	87	0	136	0	76	0	96	1	19	14	8	1	0	0	0	0	0	1	0	0	0	0	0	0	0	3.1	0	0	0	0	30	0	2.6
2521077	0	0	0	0	0	56	1	10.2	48	12.1	20	3.46	0	174	136	4.8	60	0	136	0	76	0	96	1	16	12	14	1	0	0	0	0	1	0	0	0	0	0	0	0	0	1.5	0	0	0	0	800	0	4.9
1764043	0	0	0	1	0	69	1	11.4	493	28.5	26	0.8	0	183	132	4.8	110	0	134	0	76	0	95	1	24	12	8	1	0	0	0	0	1	0	0	0	0	0	0	0	0	3.9	0	0	0	0	650	0	2.2
1649773	0	0	0	0	0	60	2	11.8	57	22.06	46	3.44	0	171	137	3.1	110	0	133	0	76	0	95	1	23	12	12	1	0	0	0	0	0	0	0	0	0	0	0	0	0	1.9	0	0	0	0	2500	0	8
3352271	0	0	0	0	0	63	1	12.6	153	7.6	81	6.2	0	373	130	7	96	0	133	0	76	0	95	1	20	12	12	1	0	0	0	0	0	0	0	0	0	0	0	0	0	3.9	0	0	0	0	550	0	2
2042958	0	0	0	0	0	80	2	6.7	275	10.2	15	0.53	0	91	138	3.5	90	0	132	0	76	0	95	1	16	12	4	1	0	0	0	0	1	0	0	0	0	0	0	0	0	3.9	0	0	0	1	100	0	8.8
1670495	0	0	0	0	0	65	1	9	215	25.2	105	3.05	0	263	139	5.2	123	0	131	0	76	0	94	1	16	12	8	1	0	1	0	0	0	0	0	0	0	0	0	0	0	1.5	0	0	0	0	336	1	4.2
337886	0	0	0	0	0	67	1	10.9	83	8.3	96	9.11	0	138	140	2.7	79	0	129	0	76	0	94	1	8	12	8	1	0	0	0	0	0	1	0	0	0	0	0	0	0	3.9	0	1	0	0	0	1	1
2733719	0	0	1	0	0	60	2	11.6	250	21.7	16	0.73	0	129	134	3.8	98	0	129	0	76	0	94	1	17	12	2	1	0	0	0	0	0	0	0	0	0	0	0	0	0	1.8	0	0	0	0	1000	0	1.7
3127300	0	0	0	0	1	63	1	7.4	170	24.1	56	1.58	0	221	137	4	97	0	129	0	76	0	94	1	25	12	13	1	1	0	0	0	0	0	0	0	0	0	0	0	0	6.5	0	1	1	1	8	1	0.2
1121423	0	0	0	0	0	72	1	6.9	229	12.4	77	5.2	0	115	129	5.8	109	0	143	0	76	0	93	0	23	11	13	1	0	0	0	1	0	0	0	0	0	0	0	0	0	3.7	0	0	0	0	30	0	2.8
2793678	0	1	0	0	0	30	2	10.5	206	19.3	81	1.76	0	111	139	5.4	95	0	128	0	76	0	93	1	7	12	7	1	0	0	0	1	0	0	0	0	0	0	0	0	0	1.6	0	0	0	1	75	1	11.5
482247	1	1	0	0	0	89	2	7.8	179	18.5	28	0.64	0	178	120	4.8	143	0	127	0	76	0	93	1	30	12	6	1	0	1	0	0	1	1	1	0	0	0	0	0	0	3.9	0	0	0	1	70	1	5.3
494366	1	0	0	0	0	82	2	9.9	84	24.2	31	1.79	0	255	139	3.3	92	0	127	0	76	0	93	1	25	15	11	1	0	0	0	0	1	1	1	0	0	0	0	0	0	5.1	0	0	0	0	50	0	2.2
1815503	0	0	0	0	0	61	2	8.6	211	18.2	17.3	3.6	0	287	131	5.5	95	0	126	0	76	0	93	1	20	12	11	1	0	0	0	0	1	0	0	0	0	0	0	0	0	10.3	0	1	0	0	336	1	0.7
3133902	0	0	0	0	0	59	1	9.5	120	8.5	54	1.6	0	341	138	8	75	0	166	0	76	0	92	0	14	11	9	1	0	0	0	0	1	0	0	0	0	0	0	0	0	3.7	0	1	0	0	120	0	3.3
1020983	0	1	0	0	0	19	2	10.1	421	15	15	0.7	0	121	135	5	89	0	125	0	76	0	92	1	23	14	4	1	0	0	0	0	1	0	1	0	0	0	0	0	0	3.9	0	0	0	0	575	0	8.1
2395918	0	0	0	0	0	69	1	8.1	164	8.4	52	0.92	0	138	136	4.9	133	0	125	0	76	0	92	1	25	12	4	1	0	0	0	0	1	0	0	0	0	0	0	0	0	3.9	0	0	0	0	860	0	7
1589880	0	0	0	0	0	72	1	15.1	150	10.42	28	1.55	0	246	150	4.4	88	0	124	0	76	0	92	1	18	12	10	1	0	0	0	0	1	0	0	0	0	0	0	0	0	3.9	0	0	0	0	336	1	7.7
1742704	0	1	0	0	0	59	1	12.2	183	5.9	18	1.57	0	232	135	4.7	78	0	124	0	76	0	92	1	24	12	6	1	0	0	0	1	0	0	0	0	0	0	0	0	0	3.9	0	0	0	0	4090	0	13.1
2352558	0	0	0	0	0	82	2	8.7	297	23.9	34	1	0	274	139	3.8	80	0	123	0	76	0	92	1	22	12	4	1	0	0	0	0	1	0	0	0	0	0	0	0	0	7.7	0	0	0	0	650	0	2.8
3111318	0	1	0	0	0	43	1	10.7	138	16.6	14	1.7	0	266	139	4.2	100	0	121	0	76	0	91	1	13	12	8	1	0	1	0	0	0	0	0	0	0	0	0	0	0	1.8	0	0	0	1	60	0	20.8
2846345	0	0	0	0	0	86	2	10.5	186	13.4	48	1.07	0	124	137	5	110	0	120	0	76	0	91	1	24	12	5	1	0	1	0	0	0	0	0	0	0	0	0	0	0	3.1	0	0	1	0	336	1	12.5
398028	0	0	0	0	1	49	2	9.4	218	6.1	33	0.96	0	113	142	3.8	88	0	120	0	76	0	91	0	17	14	4	1	0	0	0	0	0	1	0	0	0	0	0	0	0	3.9	0	0	0	0	500	0	1.9
2708017	0	0	0	0	0	69	1	11.4	21	13.1	73	4.88	0	123	138	4	77	0	120	0	76	0	91	0	18	12	7	1	0	0	0	0	1	0	0	0	0	0	0	0	0	3.1	0	0	0	0	600	0	3.8
325297	0	0	0	0	0	51	2	9.4	178	18.5	4	0.55	0	178	134	3.3	98	0	146	0	76	0	90	0	13	15	4	1	0	0	0	0	0	1	0	0	0	0	0	0	0	3.7	0	1	0	0	400	0	0.7
960444	0	0	0	0	0	80	2	12.2	44	22.8	50	2.1	0	80	147	4.2	87	0	119	0	76	0	90	1	17	14	9	1	0	0	0	0	1	1	1	0	0	0	0	0	0	2.6	0	0	0	0	25	0	5.6
1706216	0	0	0	0	0	83	1	8.6	69	64.08	24	2.11	0	124	139	4.1	81	0	118	0	76	0	90	1	20	12	7	1	0	0	0	0	1	0	0	0	0	0	0	0	0	2	0	0	0	0	100	0	1.8
1589317	0	0	0	0	0	74	1	14.3	208	10.65	18	1.45	0	174	134	4.1	141	0	117	0	76	0	90	1	31	12	6	1	0	0	0	0	1	0	0	0	0	0	0	0	0	2.7	0	0	0	0	300	1	5.6
2440902	0	0	0	1	0	54	2	10.1	157	4.9	34	1.56	0	91	138	4.6	102	0	117	0	76	0	90	1	42	12	2	1	0	0	0	0	1	0	0	0	0	0	0	0	0	2.2	0	0	0	0	230	0	1.8
1559184	0	0	0	0	0	60	2	8.8	112	7.13	37	2.35	0	126	135	4.5	102	0	116	0	76	0	89	1	16	12	5	1	0	0	0	0	0	0	0	0	0	0	0	0	0	2.3	0	0	0	0	250	0	3
2791196	1	1	0	0	0	45	2	10.3	269	33.4	65	2.63	0	943	128	5.3	87	0	116	0	76	0	89	0	13	12	6	1	0	0	0	0	0	0	0	0	0	0	0	0	0	1.5	0	1	0	0	336	0	5.4
2307723	0	0	0	0	0	79	2	12.3	278	4.7	49	1.51	0	192	132	4.6	147	0	115	0	76	0	89	0	48	12	11	1	0	1	0	0	1	0	0	0	0	0	0	0	0	4	0	0	0	0	200	1	1.2
3067812	0	0	0	0	1	44	1	5.4	6	18.3	28	1.48	0	149	127	4.2	87	0	115	0	76	0	89	0	24	12	11	1	0	0	0	0	1	0	0	0	0	0	0	0	0	4.7	0	0	0	0	100	0	12.8
2682741	0	1	0	0	0	62	2	7.1	252	15.4	48	2.36	0	317	125	5.2	73	0	114	0	76	0	89	0	25	12	5	1	0	0	0	0	0	0	0	0	0	0	0	0	0	2.6	0	1	0	0	500	1	3
3245806	0	0	0	0	0	74	1	10.5	178	11.2	63	3.7	0	249	135	5.6	88	0	109	0	76	0	89	0	40	11	14	1	0	0	0	0	0	0	0	0	0	0	0	0	0	3.7	0	1	1	0	911	0	3.3
1649773	0	0	0	0	0	60	2	11.8	57	22.06	46	3.44	0	171	137	3.1	110	0	133	0	76	0	88	0	23	11	12	1	0	0	0	0	0	0	0	0	0	0	0	0	0	1.9	0	0	0	0	2500	0	8
337886	0	0	0	0	0	67	1	10.9	83	8.3	96	9.11	0	138	140	2.7	79	0	129	0	76	0	88	0	8	12	8	1	0	0	0	0	0	1	0	0	0	0	0	0	0	3.7	0	1	0	0	0	1	1
494366	1	0	0	0	0	82	2	9.9	84	24.2	31	1.79	0	255	139	3.3	92	0	127	0	76	0	88	0	25	15	11	1	0	0	0	0	1	1	1	0	0	0	0	0	0	5.1	0	0	0	0	50	0	2.2
1326557	1	0	0	0	0	73	1	11.9	278	20.4	60	2.15	0	170	142	4	90	0	112	0	76	0	88	1	21	12	3	1	0	0	0	0	0	0	1	0	0	0	0	0	0	3.9	0	0	0	1	125	0	5
3012203	0	0	0	0	0	58	1	13.4	334	25.6	13	0.68	0	172	123	5.1	87	0	112	0	76	0	88	0	16	12	5	1	0	0	0	0	1	0	0	0	0	0	0	0	0	1.24	0	0	0	0	1023	1	9.8
3064023	1	0	0	0	0	67	1	9.2	84	18.4	20	0.95	0	129	137	4.1	85	0	111	0	76	0	88	1	17	12	7	1	0	0	0	0	1	0	0	0	0	0	0	0	0	5.2	0	0	0	1	100	0	7.3
2786418	0	0	0	0	1	42	1	15.6	226	14	25	1.54	0	144	136	6.6	99	0	109	0	76	0	87	0	24	12	3	1	0	0	1	0	0	0	0	0	0	0	0	0	0	3.9	0	0	0	0	600	0	2.8
3245806	0	0	0	0	0	74	1	10.5	183	11.2	63	3.7	0	249	135	5.6	88	0	109	0	76	0	87	0	40	12	14	1	0	0	0	0	0	0	0	0	0	0	0	0	0	3.9	0	1	1	0	336	0	3.3
1184841	0	0	0	0	0	82	2	10.6	254	23.69	10	1	0	212	145	4.3	111	1	108	0	76	0	87	0	22	12	4	1	0	0	0	0	0	0	1	0	0	0	0	0	0	6.1	0	0	0	0	1150	1	10.9
2860661	0	0	0	0	1	78	1	14.4	100	11.8	20	1.8	0	139	140	4.2	104	1	106	0	76	0	86	0	19	12	6	1	0	0	0	0	1	0	0	0	0	0	0	0	0	4	0	1	0	0	120	0	1.8
372131	0	0	0	0	0	86	1	12.6	241	11.7	19	1.08	0	170	139	4.1	124	1	105	0	76	0	86	1	21	8	7	1	0	0	0	0	0	1	0	0	0	0	0	0	0	1.6	0	1	1	1	0	1	1.3
3112350	0	1	0	0	0	76	1	12.6	148	12	32	1.33	0	181	131	4.6	146	1	105	0	76	0	86	1	21	12	7	1	0	0	0	0	1	0	0	0	0	0	0	0	0	8.7	0	0	1	1	100	0	6.3
2042958	0	0	0	0	0	80	2	6.7	275	10.2	15	0.53	0	91	138	3.5	90	0	132	0	76	0	85	0	16	11	4	1	0	0	0	0	1	0	0	0	0	0	0	0	0	3.7	0	0	0	1	100	0	8.8
2774519	0	0	0	0	0	85	2	10.1	166	6.5	66	1.92	0	218	135	5.6	131	1	104	0	76	0	85	0	28	12	3	1	0	0	0	0	0	0	0	0	0	0	0	0	0	3.2	0	0	1	0	300	0	2.8
1585219	0	0	0	0	0	89	1	16	194	6.18	60	2.21	0	159	145	5.9	90	1	102	0	76	0	85	0	36	12	10	1	0	0	0	0	0	0	0	0	0	0	0	0	0	5.6	0	0	0	0	336	1	0
706999	0	0	0	0	0	80	1	14.4	94	7.8	41	1.3	0	101	137	5	101	1	100	0	76	0	84	1	19	15	7	1	0	0	0	0	1	1	0	0	0	0	0	0	0	2.8	0	0	0	0	220	0	0.8
2245938	0	0	0	0	0	50	1	9.8	247	15	13	1.56	0	182	142	4.1	63	1	100	0	76	0	84	0	23	12	4	1	0	0	0	0	1	0	0	0	0	0	0	0	0	1.1	0	0	0	0	900	0	4.9
1000536	0	0	0	0	0	45	1	8	93	3.7	14	0.8	0	97	125	3.4	70	1	99	0	76	0	84	0	26	15	6	1	0	0	0	0	1	0	1	0	0	0	0	0	0	1.4	0	0	0	1	850	0	0.5
2786418	0	0	0	0	1	42	1	15.6	226	14	25	1.54	0	144	136	6.6	99	0	109	0	76	0	83	0	24	11	3	1	0	0	1	0	0	0	0	0	0	0	0	0	0	3.7	0	0	0	0	600	0	2.8
3082388	1	0	0	0	0	74	1	9.4	178	5.2	24	1.7	0	169	134	4.4	61	1	97	0	76	0	83	1	17	12	5	1	0	0	0	0	1	0	0	0	0	0	0	0	0	1.8	0	0	0	0	250	0	1.2
1145011	0	0	0	0	0	78	2	9.4	178	33.14	48	1.36	0	439	134	5.1	157	1	97	0	76	0	83	0	32	12	7	1	0	0	0	0	0	0	0	0	0	0	0	0	0	3.9	0	0	0	0	50	1	3
1000536	0	0	0	0	0	45	1	8	93	3.7	14	0.8	0	97	125	3.4	70	1	99	0	76	0	82	0	26	15	6	1	0	0	0	0	1	0	1	0	0	0	0	0	0	1.4	0	0	0	1	850	0	0.5
1000843	0	0	0	0	0	67	2	9.4	140	36.4	21	1.8	0	250	143	6.5	61	0	91	0	76	0	81	0	30	3	12	1	1	0	0	0	1	0	1	0	0	0	0	0	0	11.4	0	0	1	0	40	0	0.4
1000843	0	0	0	0	0	67	2	9.4	140	36.4	21	1.8	0	250	143	6.5	61	0	91	0	76	0	80	1	30	3	12	1	1	0	0	0	1	0	1	0	0	0	0	0	0	11.4	0	0	1	0	40	0	0.4
2695556	0	0	0	0	0	57	2	11	247	23.3	81	5.04	0	117	134	5.6	98	0	151	0	76	1	64	0	20	11	7	1	0	0	0	0	0	0	0	0	0	0	0	0	0	1.6	0	0	1	0	200	0	3.9
3352271	0	0	0	0	0	63	1	12.6	153	7.6	81	6.2	0	373	130	7	96	0	133	0	76	1	64	0	20	11	12	1	0	0	0	0	0	0	0	0	0	0	0	0	0	3.7	0	0	0	0	550	0	2
2774519	0	0	0	0	0	85	2	10.1	166	6.5	66	1.92	0	218	135	5.6	131	1	104	0	76	1	64	1	28	11	3	1	0	0	0	0	0	0	0	0	0	0	0	0	0	3.2	0	0	1	0	300	0	2.8
1585219	0	0	0	0	0	89	1	16	194	6.18	60	2.21	0	159	145	5.9	98	1	102	0	76	1	64	0	36	11	10	1	0	0	0	0	0	0	0	0	0	0	0	0	0	5.6	0	0	0	0	911	1	0
2710820	0	0	0	0	0	54	1	8.2	121	13.2	56	8.62	0	82	136	6.6	82	0	162	0	75	0	104	1	19	12	13	1	0	0	0	0	1	0	0	0	0	0	0	0	0	3.8	0	1	0	0	0	0	6
2278731	0	0	0	0	0	53	1	8.3	184	22.7	26	1	0	236	132	4.2	76	0	162	0	75	0	104	1	16	12	9	1	0	0	0	0	1	0	0	0	0	0	0	0	0	1.9	0	0	0	1	200	0	6.2
1785488	0	0	0	0	0	79	1	9.6	418	24	65	1.9	0	845	136	4.4	80	0	160	0	75	0	103	1	29	12	10	1	0	0	0	0	1	0	0	0	0	0	0	0	0	2.8	0	0	0	0	2145	0	4.4
364063	1	0	0	0	0	86	2	8.4	288	13.4	38	1.37	0	128	135	4.6	124	0	159	0	75	0	103	1	21	11	10	1	0	0	0	0	0	1	0	0	0	0	0	0	0	1.4	0	0	0	0	325	1	3.3
2688008	1	0	0	0	0	84	1	10.4	128	12.3	49	3.39	0	192	134	5	105	0	157	0	75	0	102	1	20	12	9	1	0	0	0	0	0	0	0	0	0	0	0	0	0	2	0	0	0	0	150	0	4.8
655789	0	0	0	0	0	64	1	12.4	116	8.8	33	1.1	0	269	134	5.1	67	0	156	0	75	0	102	1	17	10	8	1	0	1	0	0	0	1	0	0	0	0	0	0	0	2.4	0	0	0	0	150	0	5.4
1592700	0	0	0	0	0	70	1	12.8	171	9.7	43	2.8	0	545	127	5.5	91	0	153	0	75	0	101	1	36	12	8	1	0	0	0	0	0	0	0	0	0	0	0	0	0	3.9	0	0	0	0	275	0	3.4
2732237	0	0	0	0	0	34	1	6.5	40	19.1	18	1.22	0	239	136	4.8	104	0	149	0	75	0	100	1	25	12	12	1	0	1	0	0	0	0	0	0	0	0	0	0	0	6.3	0	0	0	1	1	0	22.9
3143236	0	1	0	0	0	40	1	12.5	147	9.7	41	2.5	0	132	141	5.7	112	0	140	0	75	0	99	0	14	11	11	1	0	0	0	0	1	0	0	0	0	0	0	0	0	5.8	0	0	0	0	200	0	2.9
2710820	0	0	0	0	0	54	1	8.2	121	13.2	56	8.62	0	82	136	6.6	82	0	162	0	75	0	97	0	19	11	13	1	0	0	0	0	1	0	0	0	0	0	0	0	0	3.8	0	1	0	0	0	0	6
264873	1	0	0	0	0	84	1	10.4	287	60.6	19	1.2	0	111	134	4.9	78	0	140	0	75	0	97	1	21	15	10	1	0	0	0	0	1	1	1	0	0	0	0	0	0	2.2	0	0	0	0	1950	0	3.2
3143236	0	1	0	0	0	40	1	12.5	147	9.7	41	2.5	0	132	141	5.7	112	0	140	0	75	0	97	1	14	12	11	1	0	0	0	0	1	0	0	0	0	0	0	0	0	5.8	0	0	0	0	200	0	2.9
1362044	0	0	0	0	0	56	2	10.6	153	14.7	29	3.37	0	223	130	4.8	99	0	136	0	75	0	95	1	21	12	9	1	0	0	0	0	0	0	1	0	0	0	0	0	0	3.8	0	0	0	0	100	0	2.8
1619084	0	0	0	0	0	37	1	12.5	101	40.92	46	1.74	0	193	137	5.3	102	0	135	0	75	0	95	1	18	12	12	1	0	0	0	0	0	0	0	0	0	0	0	0	0	9.3	0	0	0	0	75	1	27
1570763	0	0	0	0	0	54	1	6.7	402	22.49	60	2.22	0	140	137	5.5	90	0	134	0	75	0	95	1	18	12	4	1	0	1	0	0	0	0	0	0	0	0	0	0	0	0.7	0	0	0	0	600	0	2.6
2753801	0	0	0	1	0	73	2	11.8	296	20.2	54	1.42	0	203	132	5.7	116	0	132	0	75	0	94	1	21	12	5	1	0	0	0	0	1	0	0	0	0	0	0	0	0	2.1	0	1	0	0	120	0	2.6
1467348	0	0	0	0	0	88	1	9.3	142	7.6	30	1.11	0	143	131	4.1	109	0	131	0	75	0	94	1	25	12	7	1	0	1	0	0	0	0	1	0	0	0	0	0	0	3.05	0	0	1	0	300	1	1.9
1015127	0	1	0	0	0	64	1	12	118	19.4	24	1	0	254	135	4.8	82	0	130	0	75	0	93	1	21	15	5	1	0	0	0	0	1	0	1	0	0	0	0	0	0	2.6	0	0	1	0	150	1	1.7
687659	0	0	0	0	0	73	1	9.4	318	27.1	39	1.34	0	222	137	3.9	63	0	129	0	75	0	93	1	21	12	7	1	0	0	0	0	1	1	0	0	0	0	0	0	0	3.9	0	0	0	0	60	0	9.9
3089343	1	1	0	0	0	48	1	8	135	16.5	34	1.26	0	145	126	4.9	121	0	129	0	75	0	93	1	24	12	7	1	0	1	0	0	1	0	0	0	0	0	0	0	0	2.2	0	0	0	0	35	1	1.6
1098274	0	0	0	0	0	37	1	9.1	80	8.31	72	8.2	0	212	133	4.6	81	0	128	0	75	0	93	1	11	12	13	1	0	0	0	0	0	0	0	0	0	0	0	0	0	5	0	1	0	0	5	0	10.6
1622121	0	0	0	0	0	65	1	10.7	269	21.42	28	1.13	0	249	136	4.4	98	0	128	0	75	0	93	1	18	12	6	1	0	0	0	0	1	0	0	0	0	0	0	0	0	1	0	0	0	0	175	0	5.8
1992728	0	0	0	1	0	58	1	8	254	16.5	51	3.22	0	123	141	4.6	76	0	128	0	75	0	93	1	18	12	6	1	0	0	0	0	1	0	0	0	0	0	0	0	0	1.1	0	0	0	0	15	0	20.3
501177	0	0	0	0	0	72	1	14	132	14.22	30	1.13	0	176	135	4.2	75	0	127	0	75	0	92	1	25	15	8	1	0	0	0	0	1	1	1	0	0	0	0	0	0	2.5	0	0	0	0	200	0	0.8
2683425	0	0	0	0	1	19	1	11.4	74	25.3	16	1.3	0	255	139	4.6	125	0	127	0	75	0	92	1	20	12	12	1	0	1	0	0	0	0	0	0	0	0	0	0	0	8.1	0	0	0	0	500	0	42.5
3107397	1	1	0	0	0	68	2	10.5	141	19.2	30	1.07	0	143	134	4.1	81	0	127	0	75	0	92	1	17	12	4	1	0	0	0	0	1	0	0	0	0	0	0	0	0	0.7	0	0	0	1	800	1	2
3034288	0	0	0	0	0	82	2	9.6	168	6.7	87	4.2	0	165	141	5.7	78	0	126	0	75	0	92	1	15	12	8	1	0	0	0	0	1	0	0	0	0	0	0	0	0	0.8	0	0	1	0	40	0	1.8
903992	1	0	0	0	0	65	2	9.1	201	15.6	32	0.93	0	204	140	3.8	106	0	125	0	75	0	92	1	40	10	6	1	0	0	0	0	1	1	0	0	0	0	0	0	0	3	0	0	1	0	14	1	14.6
2677643	0	0	0	0	0	52	1	12.5	156	11.8	22	1.06	0	338	131	4.7	71	0	125	0	75	0	92	1	14	12	4	1	0	0	0	0	0	0	0	0	0	0	0	0	0	2.9	0	0	1	0	336	0	3.5
2241040	0	0	0	0	0	61	2	9.8	297	18.9	14	1.04	0	105	138	3.3	89	0	124	0	75	0	91	0	19	12	3	1	0	0	0	0	1	0	0	0	0	0	0	0	0	2.8	0	0	0	0	50	0	2.2
842781	0	0	0	0	0	48	1	13.8	79	4.9	24	0.55	0	359	132	4.1	77	0	123	0	75	0	91	1	21	8	9	1	0	0	0	1	0	1	0	0	0	0	0	0	0	2.9	0	0	0	0	200	0	9
1774712	0	0	0	0	0	89	2	10.9	138	14.6	41	1.2	0	184	133	4.9	60	0	123	0	75	0	91	1	20	12	8	1	0	0	0	0	1	0	0	0	0	0	0	0	0	2	0	0	0	0	450	0	4.9
1777053	0	0	0	0	0	78	1	11.8	288	13	62	4.26	0	171	135	5.3	75	0	123	0	75	0	91	0	19	12	6	1	0	0	0	0	0	0	0	0	0	0	0	0	0	3.9	0	0	0	0	775	0	7.4
1974964	0	0	0	0	0	54	1	12.9	151	9.7	18	1.28	0	130	137	3.7	81	0	123	0	75	0	91	0	16	12	2	1	0	0	0	0	0	0	0	0	0	0	0	0	0	1.3	0	0	0	0	400	0	0.8
1092820	0	0	0	0	0	59	1	9	155	12.99	66	1.7	0	328	142	3.6	93	0	122	0	75	0	91	0	17	12	10	1	0	1	0	0	0	0	1	0	0	0	0	0	0	4.8	0	0	0	0	50	0	4
1562614	0	0	0	0	0	77	2	10.3	128	12.48	107	1.46	0	337	131	5	122	0	121	0	75	0	90	1	18	12	17	1	0	0	0	0	1	0	0	0	0	0	0	0	0	2.9	0	0	0	0	300	1	7.7
545430	0	0	0	0	0	36	2	10.7	195	7.5	29	0.98	0	456	127	5.5	122	0	121	0	75	0	90	1	16	15	2	1	0	0	0	0	1	1	0	0	0	0	0	0	0	1.3	0	0	0	0	250	0	0.6
1503603	0	0	0	0	0	65	1	13.8	196	7.4	15	0.92	0	133	139	4.8	88	0	121	0	75	0	90	1	12	12	6	1	0	0	0	1	0	0	1	0	0	0	0	0	0	1.77	0	0	0	0	425	0	5
3093582	0	0	0	0	0	65	1	4.9	134	9.7	31	1.64	0	153	136	4.5	106	0	120	0	75	0	90	1	20	12	4	1	0	0	0	0	0	0	0	0	0	0	0	0	0	2.3	0	0	0	0	35	0	2.1
2896542	0	0	0	0	0	60	1	9.1	584	18.5	27	2.38	0	262	139	5.3	75	0	120	0	75	0	90	1	19	12	10	1	0	0	0	0	0	0	0	0	0	0	0	0	0	3.2	0	0	0	0	3200	0	9.8
2063062	0	0	0	0	1	79	2	9.3	311	13	11	0.71	0	107	135	3.9	102	0	119	0	75	0	90	1	21	12	4	1	0	0	0	0	1	0	0	0	0	0	0	0	0	3.9	0	0	0	0	28	0	2.7
1858094	0	0	0	0	0	51	2	9.6	121	9.9	43	2.1	0	110	141	3.9	94	0	118	0	75	0	89	0	27	12	10	1	0	0	0	0	1	0	0	0	0	0	0	0	0	7.3	0	0	0	0	1200	0	2.6
2287351	0	0	0	0	0	67	1	9.2	113	7.5	15	0.8	0	84	139	3.6	99	0	118	0	75	0	89	0	33	12	3	1	0	0	0	0	1	0	0	0	0	0	0	0	0	2.2	0	0	0	0	50	0	1.1
1545731	0	0	0	0	0	39	2	9.1	191	22.5	30	6.44	0	504	130	4.7	101	0	116	0	75	0	89	0	18	12	6	1	0	1	0	0	0	0	0	0	0	0	0	0	0	3.33	0	1	0	0	50	0	1.7
2753801	0	0	0	1	0	73	2	11.8	296	20.2	54	1.42	0	203	132	5.7	116	0	132	0	75	0	88	0	24	11	5	1	0	0	0	0	1	0	0	0	0	0	0	0	0	2.1	0	1	0	0	120	0	2.6
3034288	0	0	0	0	0	82	2	9.6	168	6.7	87	4.2	0	165	141	5.7	78	0	126	0	75	0	88	0	15	11	8	1	0	0	0	0	1	0	0	0	0	0	0	0	0	0.8	0	0	1	0	40	0	1.8
1147905	0	0	0	0	0	56	2	9.4	226	13.97	19	0.97	0	157	142	3.7	90	0	115	0	75	0	88	0	21	12	6	1	0	0	0	0	1	0	1	0	0	0	0	0	0	3.5	0	0	0	0	50	0	2
2241040	0	0	0	0	0	61	2	9.8	297	18.9	14	1.04	0	105	138	3.3	89	0	124	0	75	0	87	0	19	11	3	1	0	0	0	0	1	0	0	0	0	0	0	0	0	2.8	0	0	0	0	50	0	2.2
1130266	0	0	0	0	0	40	2	11.9	165	9.4	76	9.6	0	159	134	4.6	90	0	112	0	75	0	87	0	20	12	5	1	0	0	0	0	0	0	0	0	0	0	0	0	0	1.4	0	0	1	0	10	0	2.4
1584865	0	0	0	0	0	70	1	12.4	95	17.16	30	2.8	0	651	136	4.5	116	0	112	0	75	0	87	0	30	12	6	1	0	0	0	0	1	0	0	0	0	0	0	0	0	8.8	0	0	0	0	300	0	1.9
3118251	0	1	0	0	0	66	1	10.9	282	6.9	22	0.97	0	257	140	5.2	71	0	112	0	75	0	87	0	17	12	5	1	0	0	0	0	1	0	0	0	0	0	0	0	0	2.7	0	0	0	0	220	0	21.1
766317	0	0	0	0	0	51	1	7.9	269	8	43	1.8	0	154	134	4.3	93	0	111	0	75	0	87	0	35	14	10	1	0	0	0	0	1	1	0	0	0	0	0	0	0	3.9	0	0	0	0	336	0	2.2
1978083	0	0	0	0	0	66	2	12.6	263	6.6	25	1.52	0	110	133	4	106	0	111	0	75	0	87	0	32	12	2	1	0	0	0	0	1	0	0	0	0	0	0	0	0	4.3	0	0	0	0	30	0	0.7
1748691	0	0	0	0	0	60	1	13.2	210	13.3	40	0.9	0	131	139	5.1	78	0	110	0	75	0	87	0	18	12	6	1	0	1	0	0	0	0	0	0	0	0	0	0	0	4.5	0	0	0	0	1950	0	3.9
2485200	0	0	0	0	0	24	1	13	159	9.9	10	0.3	0	109	135	3.7	77	0	110	0	75	0	87	0	13	12	5	1	0	0	0	0	1	0	0	0	0	0	0	0	0	3.9	0	0	0	0	375	0	12
2725540	1	0	0	0	0	55	1	7.2	118	9.6	27	1.27	0	113	133	3.8	95	0	110	0	75	0	87	0	15	12	3	1	0	0	0	0	1	0	0	0	0	0	0	0	0	2.7	0	0	0	0	112	0	0.7
3034967	0	0	0	0	0	53	1	11.2	162	0.8	17	0.72	0	251	127	3.9	86	0	110	0	75	0	87	0	21	12	9	1	0	0	0	0	1	0	0	0	0	0	0	0	0	1.9	0	0	0	0	200	0	1.7
1512421	0	1	0	0	0	50	1	10	187	22.2	47	3.19	0	235	129	4.7	87	0	109	0	75	0	86	1	10	12	12	1	0	0	0	0	1	0	1	0	0	0	0	0	0	3.9	0	0	0	0	10	0	11.2
1653949	0	0	0	0	0	75	1	9.9	144	2.44	39	2.99	0	194	142	3.5	117	0	109	0	75	0	86	0	26	12	15	1	0	0	0	0	1	0	0	0	0	0	0	0	0	7.4	0	0	0	0	200	1	0.4
1569326	0	0	0	0	0	67	2	9.2	260	5.49	14	0.56	0	96	143	3.8	117	1	106	0	75	0	85	0	24	12	6	1	0	0	0	0	1	0	0	0	0	0	0	0	0	0.7	0	0	0	0	100	0	3.2
1591542	0	0	0	0	0	62	1	9.4	293	20.14	34	1.06	0	239	138	4.7	99	1	106	0	75	0	85	0	17	12	6	1	0	0	0	0	1	0	0	0	0	0	0	0	0	2.1	0	0	0	0	100	0	2.9
2699420	1	0	0	0	0	63	1	6	24	6.6	32	2.63	0	211	133	3.3	87	1	103	0	75	0	84	1	21	12	11	1	0	0	0	0	0	0	0	0	0	0	0	0	0	2.6	0	0	0	0	336	0	10
1434505	0	0	0	1	1	39	1	6.8	226	10.3	10	0.71	0	175	136	3.9	90	1	103	0	75	0	84	0	9	12	8	1	0	1	0	0	0	0	1	0	0	0	0	0	0	3.9	0	0	1	0	0	0	5.1
13375542	0	0	0	0	0	61	1	13.7	129	7.5	31	1.3	0	186	138	5.3	144	1	102	0	75	0	84	1	28	3	6	1	0	0	0	0	1	0	1	0	0	0	0	0	0	1.9	0	0	1	0	1250	0	7.27
1653949	0	0	0	0	0	75	1	9.9	144	2.44	39	2.99	0	194	142	3.5	117	0	109	0	75	0	83	0	26	11	15	1	0	0	0	0	1	0	0	0	0	0	0	0	0	7.4	0	0	0	0	200	1	0.4
1992022	1	0	0	0	0	86	1	12	103	16	20	1.63	0	128	139	3.7	118	1	100	0	75	0	83	0	19	12	4	1	0	0	1	0	0	0	0	0	0	0	0	0	0	2.8	0	0	0	0	125	0	3.8
2133970	0	0	0	0	1	79	1	13.4	272	44.4	23	1.79	0	154	133	4.1	83	1	100	0	75	0	83	0	19	12	2	1	0	0	0	0	1	0	0	0	0	0	0	0	0	3.9	0	0	0	0	75	0	6.5
2821609	1	0	0	0	0	87	2	14.6	227	21	109	6.63	0	202	126	3.9	85	1	99	0	75	0	83	1	22	12	8	1	0	1	0	0	0	0	0	0	0	0	0	0	0	3.4	0	0	0	0	100	0	4.9
471686	1	0	0	0	0	20	2	9	94	6.51	16	0.42	0	133	138	4.7	90	1	99	0	75	0	83	0	22	9	7	1	0	1	0	0	0	1	1	0	0	0	0	0	0	3	0	0	0	0	200	0	5.5
2183999	0	0	0	0	0	78	2	7.5	324	23.2	27	1.23	0	128	136	4.4	88	1	99	0	75	0	83	0	23	12	6	1	0	0	0	0	1	0	0	0	0	0	0	0	0	0.8	0	0	0	0	60	0	2.9
1641618	0	0	0	1	0	54	2	9.2	131	12.8	44	2.01	0	825	123	4.7	101	1	98	0	75	0	83	0	21	12	6	1	0	0	0	0	1	0	0	0	0	0	0	0	0	2.7	0	0	0	0	50	0	2.1
2699420	1	0	0	0	0	63	1	6	24	6.6	32	2.63	0	211	133	3.3	87	1	103	0	75	0	81	0	21	11	11	1	0	0	0	0	0	0	0	0	0	0	0	0	0	2.6	0	0	0	0	911	0	10
2826459	0	0	0	0	0	65	1	10.7	65	14.6	75	4.85	0	132	134	6.1	109	0	93	0	75	0	81	1	25	12	9	1	0	0	0	0	1	0	0	0	0	0	0	0	0	3.9	0	0	1	0	150	1	5.9
369809	1	0	0	0	0	89	2	9.6	208	14.5	37	0.82	0	91	137	4.7	130	0	88	0	75	0	79	0	21	10	4	1	0	0	0	0	0	1	0	0	0	0	0	0	0	2.2	0	0	1	0	0	0	3.8
2826459	0	0	0	0	0	65	1	10.7	65	14.6	75	4.85	0	132	134	6.1	109	0	93	0	75	1	64	0	25	11	9	1	0	0	0	0	1	0	0	0	0	0	0	0	0	3.7	0	0	1	0	150	1	5.9
2090559	0	0	0	0	0	77	1	5.9	157	17.9	65	5.8	0	193	126	8.5	96	0	153	0	74	0	111	0	17	11	14	1	0	0	0	1	0	0	0	0	0	0	0	0	0	2.1	0	0	0	0	115	0	3.1
2875688	0	0	0	0	0	84	2	7.2	34	28.5	40	1.61	0	288	130	4.2	101	0	173	0	74	0	107	1	29	12	11	1	0	0	1	0	0	0	0	0	0	0	0	0	0	4.9	0	1	1	0	55	1	6.2
2807897	0	0	0	0	0	76	1	10.1	82	18.7	39	1.61	0	228	135	5.7	99	0	160	0	74	0	103	1	20	12	6	1	0	0	1	0	0	0	0	0	0	0	0	0	0	5.9	0	0	0	1	100	1	3.8
1585946	0	0	0	0	0	61	1	9	217	4.95	55	1.51	0	94	133	5.3	63	0	158	0	74	0	102	1	17	12	2	1	0	0	0	0	0	0	0	0	0	0	0	0	0	3.9	0	0	0	0	100	0	5.5
1589401	0	0	0	0	0	64	1	8.5	223	23.25	69	10.77	0	476	132	4.3	86	0	153	0	74	0	100	1	13	12	13	1	0	0	0	0	1	0	0	0	0	0	0	0	0	3.9	0	0	1	0	150	0	4.6
2090559	0	0	0	0	0	77	1	5.9	157	17.9	65	5.8	0	193	126	8.5	96	0	153	0	74	0	100	1	17	12	14	1	0	0	0	1	0	0	0	0	0	0	0	0	0	2.1	0	0	0	0	115	0	3.1
581801	0	0	0	0	0	58	1	13.7	34	12.4	10	0.82	0	147	139	3.6	106	0	147	0	74	0	98	1	27	6	8	1	0	0	0	0	1	1	0	0	0	0	0	0	0	1.4	0	0	0	0	500	0	8.8
3138802	0	0	0	0	0	81	1	7.3	199	16.2	64	4	0	205	132	5.9	114	0	146	0	74	0	98	1	17	12	12	1	0	0	0	0	1	0	0	0	0	0	0	0	0	17.1	0	0	0	0	50	0	4.1
1138418	0	0	0	0	0	70	1	9.3	304	33.51	27	0.55	0	192	133	5.1	81	0	144	0	74	0	97	1	27	12	2	1	0	0	0	0	0	0	0	0	0	0	0	0	0	1.5	0	0	0	0	735	0	1.8
1255352	0	0	0	0	0	58	2	11.5	200	16.03	19	1.2	0	260	137	5.1	71	0	143	0	74	0	97	1	18	12	6	1	0	0	0	0	0	0	0	0	0	0	0	0	0	3	0	0	0	1	35	0	6.6
2696405	0	0	0	0	0	71	1	7.1	365	25.4	14	0.8	0	122	141	3.6	101	0	140	0	74	0	96	1	21	12	2	1	0	0	0	0	1	0	0	0	0	0	0	0	0	1.7	0	0	0	0	250	0	12.6
938944	0	0	0	0	0	79	2	9.4	126	7.4	37	1.2	0	158	141	4.6	85	0	139	0	74	0	96	1	18	15	4	1	0	0	0	1	0	1	0	0	0	0	0	0	0	1.8	0	0	0	0	30	0	0.6
3224561	0	0	0	0	0	61	1	7.7	137	9.6	28	1.35	0	184	149	4.2	69	0	139	0	74	0	96	1	17	12	12	1	0	0	0	0	0	0	0	0	0	0	0	0	0	2	0	0	0	0	10	0	11
2807897	0	0	0	0	0	76	1	10.1	82	18.7	39	1.61	0	228	135	5.7	99	0	160	0	74	0	95	0	20	11	6	1	0	0	1	0	0	0	0	0	0	0	0	0	0	5.9	0	0	0	1	100	1	3.8
3107860	0	1	0	1	0	55	1	8.4	224	10.9	37	7.3	0	133	134	5.9	76	0	136	0	74	0	95	1	20	12	9	1	0	0	0	0	1	0	0	0	0	0	0	0	0	2.3	0	1	0	0	150	0	5.9
1583355	1	0	0	0	0	89	2	9.7	89	29.59	40	3.38	0	249	129	4.5	70	0	136	0	74	0	95	1	17	12	9	1	0	0	0	0	1	0	0	0	0	0	0	0	0	3.9	0	0	0	0	350	0	1.5
1803716	1	0	0	0	0	85	2	9.6	265	7.8	66	3.63	0	399	135	5.7	116	1	101	0	74	0	95	0	31	11	11	1	0	0	0	0	1	0	0	0	0	0	0	0	0	3.7	0	0	0	0	740	0	7.3
10092171	0	0	0	0	0	48	1	15.3	226	21.4	11	1.1	0	374	142	4.7	111	0	135	0	74	0	94	1	31	13	5	1	0	0	0	1	1	0	1	0	0	0	0	1	0	2.8	0	0	1	0	6655	0	4.1
860365	0	0	0	0	0	58	2	11.8	243	7.1	13	0.6	0	121	142	4.6	114	0	134	0	74	0	94	1	13	15	4	1	0	0	0	0	1	1	0	0	0	0	0	0	0	3.9	0	0	0	0	900	0	6.5
1563479	0	0	0	0	0	70	2	11.6	127	17.97	20	1.02	0	203	143	3.7	84	0	134	0	74	0	94	1	23	12	8	1	0	0	0	0	1	0	0	0	0	0	0	0	0	3.9	0	0	0	0	100	1	2.9
1785172	0	1	0	0	0	83	1	10.1	134	12	25	0.9	0	164	135	3.8	92	0	134	0	74	0	94	1	22	12	10	1	0	0	0	0	0	0	0	0	0	0	0	0	0	3.9	0	0	0	0	1100	1	0.3
1555577	0	0	0	0	0	43	1	7	45	96.05	70	3.93	0	78	131	4.2	90	0	133	0	74	0	94	1	21	12	13	1	0	0	0	0	0	0	1	0	0	0	0	0	0	1.6	0	1	0	0	0	0	14.3
1718521	0	0	0	1	0	73	2	10.2	260	23.2	19.8	0.85	0	296	134	5.3	95	0	133	0	74	0	94	1	22	12	8	1	0	0	0	0	1	0	0	0	0	0	0	0	0	3	0	1	0	0	2350	0	2.3
1987163	0	0	0	0	0	79	2	10.3	180	12.7	20	0.86	0	102	145	4	94	0	133	0	74	0	94	1	25	12	6	1	0	0	0	0	1	0	0	0	0	0	0	0	0	3	0	0	0	0	100	0	17.1
2466335	0	0	0	0	0	37	1	13.1	161	7.6	43	2.4	0	135	127	5.4	94	0	133	0	74	0	94	1	15	12	7	1	0	0	0	0	1	0	0	0	0	0	0	0	0	8.3	0	0	0	0	30	0	6.8
2676275	0	0	0	0	0	69	1	13.7	60	18.8	46	1.71	0	128	133	5.4	90	0	132	0	74	0	93	1	20	12	10	1	0	0	0	0	1	0	0	0	0	0	0	0	0	14	0	0	1	0	400	1	0.1
3045159	0	0	0	0	0	56	2	6.3	135	7.3	62	2.27	0	143	135	3.8	67	0	131	0	74	0	93	1	16	12	9	1	0	0	0	0	0	0	0	0	0	0	0	0	0	1.93	0	0	1	0	30	0	10.1
2816413	0	1	0	0	0	68	1	11.1	152	19.9	18	1.08	0	200	134	4.5	129	0	130	0	74	0	93	1	27	12	5	1	0	0	0	0	0	0	0	0	0	0	0	0	0	7.8	0	0	0	0	200	0	2.6
1561347	0	0	0	0	0	59	1	9.3	104	6.21	21	3.15	0	146	134	4.3	115	0	129	0	74	0	92	1	18	12	13	1	1	0	0	0	1	0	0	0	0	0	0	0	0	6	0	0	1	0	300	0	4.3
3057619	0	0	0	0	1	78	1	9.1	63	20.3	60	2.8	0	115	135	3.4	95	0	129	0	74	0	92	1	26	12	11	1	0	1	0	0	0	0	0	0	0	0	0	0	0	2.6	0	0	1	0	50	0	3.7
671362	0	0	0	0	0	53	2	11.2	116	11.6	46	4.73	0	289	133	4.1	90	0	127	0	74	0	92	1	21	13	8	1	0	0	0	0	1	1	0	0	0	0	0	0	0	2.2	0	0	0	0	336	0	1.4
521144	1	0	0	0	0	55	1	11	164	20.3	11	1.16	0	129	125	3.6	107	0	126	0	74	0	91	0	21	15	11	1	0	1	0	0	0	1	1	0	0	0	0	0	0	5.1	0	0	0	0	200	0	0.3
1553410	1	0	0	0	0	74	2	11	112	7.5	46	1.58	0	95	135	3.4	90	0	124	0	74	0	91	1	26	12	3	1	0	1	0	0	0	0	0	0	0	0	0	0	0	3.9	0	0	1	0	500	0	3.3
2843571	0	0	0	0	0	55	1	15.8	227	8.5	31	1.83	0	180	139	5.7	77	0	124	0	74	0	91	1	18	12	9	1	0	0	0	0	1	0	0	0	0	0	0	0	0	3.9	0	1	1	0	26	1	10.9
914850	0	0	0	0	0	54	2	12	263	23.4	34	2.1	0	393	132	4.3	98	0	124	0	74	0	91	0	31	15	9	1	0	0	0	0	1	1	0	0	0	0	0	0	0	2.7	0	0	0	0	20	0	1.1
3121781	0	0	0	0	1	74	2	7.9	161	9.4	40	1.65	0	126	135	4.6	79	0	123	0	74	0	90	1	12	12	4	1	0	1	0	0	0	0	0	0	0	0	0	0	0	2.2	0	0	0	1	20	0	4
3085195	0	1	0	0	0	46	2	11	93	2.5	11	0.71	0	148	141	4.4	99	0	121	0	74	0	90	1	25	12	8	1	0	1	0	0	0	0	0	0	0	0	0	0	0	1.6	0	0	1	1	20	0	6.8
1553410	1	0	0	0	0	74	2	11	112	7.5	46	1.58	0	95	135	3.4	98	0	124	0	74	0	89	0	26	11	3	1	0	1	0	0	0	0	0	0	0	0	0	0	0	3.7	0	0	1	0	500	0	3.3
1003689	0	0	0	0	0	64	2	9.6	164	13.4	23	3.16	0	155	134	4.3	78	0	120	0	74	0	89	1	28	14	9	1	0	0	0	0	1	0	1	0	0	0	0	0	0	8.8	0	1	1	0	0	1	0.4
1762163	0	0	0	0	0	52	1	16	272	12.6	12	1.36	0	125	140	4	95	0	120	0	74	0	89	0	12	12	9	1	0	0	0	1	1	0	0	0	0	0	0	0	0	3.9	0	0	0	0	4527	0	6.2
3131170	0	1	0	0	0	23	2	11.4	113	12.4	13	1.7	0	175	143	4.1	97	0	120	0	74	0	89	0	26	12	3	1	0	0	0	0	0	0	0	0	0	0	0	0	0	4.4	0	0	0	0	100	0	4.3
1141657	0	0	0	0	0	57	1	10.1	222	16.75	19	0.82	0	135	116	4.9	101	0	119	0	74	0	89	0	20	12	3	1	0	0	0	0	0	0	0	0	0	0	0	0	0	2.4	0	0	0	0	600	0	9.6
1583778	0	0	0	0	0	45	1	13.8	154	3.97	28	2.73	0	239	136	6.4	92	0	119	0	74	0	89	0	24	12	10	1	0	0	0	0	1	0	0	0	0	0	0	0	0	3.8	0	0	0	0	125	0	5.9
2967923	0	0	0	0	0	79	2	8.2	47	0.6	19	1.52	0	124	137	3	98	0	119	0	74	0	89	0	21	12	9	1	0	0	0	0	0	0	0	0	0	0	0	0	0	3.9	0	0	0	0	336	0	3
3066526	0	1	0	0	0	80	1	10.9	106	15.4	45	0.91	0	151	142	4.7	68	0	118	0	74	0	89	1	13	12	3	1	0	0	0	0	1	0	0	0	0	0	0	0	0	1	0	0	1	0	120	0	6.8
3133395	0	1	0	0	0	86	1	13.3	125	14.04	49	1.84	0	320	143	5.4	63	0	118	0	74	0	89	1	20	12	4	1	0	0	0	0	0	0	0	0	0	0	0	0	0	7.4	0	1	1	0	355	0	5.9
1567746	0	0	0	0	0	52	1	10.7	45	37.29	23	1.25	0	197	134	4.9	104	0	118	0	74	0	89	0	19	12	8	1	0	0	0	0	0	0	0	0	0	0	0	0	0	1.4	0	0	0	0	200	0	1.8
3107860	0	1	0	1	0	55	1	8.4	224	10.9	37	7.3	0	133	134	5.9	76	0	136	0	74	0	88	0	20	11	9	1	0	0	0	0	1	0	0	0	0	0	0	0	0	2.3	0	1	0	0	150	0	5.9
812464	0	0	0	0	0	27	1	6.2	288	18	12	0.76	0	114	138	3.6	115	0	117	0	74	0	88	0	28	15	6	1	0	0	0	0	1	1	0	0	0	0	0	0	0	1.1	0	0	0	0	450	0	3.6
898449	0	0	0	0	0	77	2	7.4	257	16.3	26	0.8	0	578	127	5.4	94	0	117	0	74	0	88	0	35	7	13	1	1	1	0	0	1	1	0	0	0	0	0	0	0	21	0	0	0	0	50	1	1.2
3345622	0	0	0	0	0	52	1	6.8	368	41.5	132	7.5	0	276	130	5.5	114	0	117	0	74	0	88	0	25	12	13	1	0	0	0	0	0	0	0	0	0	0	0	0	0	0.8	0	0	0	0	120	0	30.1
361271	0	0	0	0	0	40	2	8.1	93	16.7	55	8.73	0	172	142.7	3.6	73	0	115	0	74	0	88	0	18	15	7	1	0	0	0	0	0	1	0	0	0	0	0	0	0	2.4	0	0	0	0	0	0	1.5
506971	0	0	0	0	0	22	2	13.1	275	18.4	15	0.55	0	210	133	4.2	83	0	115	0	74	0	88	0	24	13	9	1	0	0	0	0	1	1	1	0	0	0	0	0	0	0.9	0	0	0	0	600	0	8.8
1315307	0	0	0	0	0	49	1	7.5	182	8	15	1.13	0	193	137	4.3	90	0	115	0	74	0	88	0	21	12	9	1	0	0	0	0	0	0	1	0	0	0	0	0	0	3.3	0	0	0	0	200	1	4
2857162	0	0	0	0	0	60	1	12.5	153	14.1	4	0.62	0	172	124	4.7	98	0	114	0	74	0	87	0	14	12	7	1	0	0	0	0	1	0	0	0	0	0	0	0	0	2.4	0	0	0	0	336	0	1
1083976	0	0	0	0	0	35	2	10	184	8.06	11	0.8	0	116	133	3.6	84	0	113	0	74	0	87	0	22	12	9	1	0	1	0	0	0	0	0	0	0	0	0	0	0	1.9	0	0	0	0	30	0	13.7
1176336	0	0	0	0	0	58	2	6.4	43	74.02	10	0.95	0	120	135	3.9	123	0	111	0	74	0	86	0	28	12	4	1	0	0	0	0	0	0	0	0	0	0	0	0	0	3.9	0	0	0	0	600	0	3.8
2062310	0	0	0	1	0	64	1	12.4	196	16.4	77	2.81	0	138	117	5.8	90	0	111	0	74	0	86	0	20	12	10	1	0	0	0	0	1	0	0	0	0	0	0	0	0	3.9	0	0	0	0	275	0	2.2
2062310	0	0	0	1	0	64	1	12.4	196	16.4	77	2.81	0	138	117	5.8	98	0	111	0	74	0	86	0	20	11	10	1	0	0	0	0	1	0	0	0	0	0	0	0	0	3.7	0	0	0	0	275	0	2.2
1780263	0	1	0	0	0	62	1	5.8	63	17.4	78	3.57	0	99	138	4.8	84	0	109	0	74	0	86	1	25	12	16	1	1	0	0	0	1	0	0	0	0	0	0	0	0	1.6	0	0	1	0	200	0	13.4
1506643	0	1	0	0	0	79	1	11.7	139	15.2	21	1.67	0	138	139	4.1	65	1	108	0	74	0	85	1	25	12	7	1	0	1	0	0	0	0	1	0	0	0	0	0	0	1.1	0	1	0	0	700	1	6.8
17954271	1	1	1	1	0	54	1	12.9	238	8.6	25	8	0	158	133	3.9	102	1	108	0	74	0	85	1	22	14	5	1	0	1	0	0	0	0	1	0	0	1	0	1	0	1	0	1	0	0	1757	0	0.87
3057619	0	0	0	0	1	78	1	9.1	63	20.3	60	2.8	0	115	135	3.4	95	0	129	0	74	0	84	0	26	11	11	1	0	1	0	0	0	0	0	0	0	0	0	0	0	2.6	0	0	1	0	50	0	3.7
1583778	0	0	0	0	0	45	1	13.8	154	3.97	28	2.73	0	239	136	6.4	92	0	119	0	74	0	84	0	24	11	10	1	0	0	0	0	1	0	0	0	0	0	0	0	0	3.8	0	0	0	0	125	0	5.9
2843571	0	0	0	0	0	55	1	15.8	227	8.5	31	1.83	0	180	139	5.7	77	0	124	0	74	0	83	1	18	11	9	1	0	0	0	0	1	0	0	0	0	0	0	0	0	3.7	0	1	1	0	26	1	10.9
1058607	0	0	0	0	0	58	1	7	511	28.8	30	1.5	0	51	131	6.5	84	1	101	0	74	0	83	1	26	12	10	1	0	0	0	1	1	0	1	0	0	0	0	0	0	6.7	0	0	0	0	300	1	1.2
1566110	0	0	0	0	0	80	1	9.5	236	13.78	34	1.48	0	155	141	4.6	126	1	101	0	74	0	83	1	18	12	8	1	0	0	0	0	1	0	0	0	0	0	0	0	0	0.6	0	0	0	0	750	0	6
1115377	0	0	0	0	0	27	2	9.7	80	24.9	21	1	0	321	120	4.2	70	1	101	0	74	0	83	0	18	12	8	1	0	0	0	0	0	0	0	0	0	0	0	0	0	3.8	0	0	0	0	100	1	6.5
1803716	1	0	0	0	0	85	2	9.6	265	7.8	66	3.63	0	399	135	5.7	116	1	101	0	74	0	83	0	31	12	11	1	0	0	0	0	1	0	0	0	0	0	0	0	0	3.9	0	0	0	0	740	0	7.3
1157397	0	0	0	0	0	80	1	12.1	308	25.38	43	2.53	0	170	137	6.6	120	1	100	0	74	0	83	0	29	12	6	1	0	0	0	0	0	0	0	0	0	0	0	0	0	3.9	0	0	1	0	250	0	9.6
3083041	1	0	0	0	0	57	1	11	54	15.7	71	2.76	0	131	131	5.2	85	1	99	0	74	0	82	1	22	12	12	1	0	0	0	0	1	0	0	0	0	0	0	0	0	2.5	0	0	0	0	130	0	1.7
2770310	0	0	0	0	0	55	2	7.4	403	17.7	7	0.74	0	112	141	4.6	92	1	98	0	74	0	82	1	16	12	5	1	0	0	0	0	1	0	0	0	0	0	0	0	0	3.9	0	0	0	0	100	0	1.9
2881798	0	0	0	0	0	58	2	6.7	254	22.3	61	1.45	0	145	140	4.2	115	1	98	0	74	0	82	1	21	12	5	1	0	0	0	0	0	0	0	0	0	0	0	0	0	2.6	0	0	0	0	800	0	3.9
2728306	0	1	0	0	0	60	2	6.4	125	13.8	58	6.7	0	140	124	5.5	85	1	97	0	74	0	82	1	14	12	9	1	0	0	0	0	0	0	0	0	0	0	0	0	0	0.9	0	0	1	0	336	1	0.5
1058607	0	0	0	0	0	58	1	7	511	28.8	30	1.5	0	51	131	6.5	84	1	101	0	74	0	81	0	26	11	10	1	0	0	0	1	1	0	0	0	0	0	0	0	0	6.7	0	0	0	0	300	1	1.2
1157397	0	0	0	0	0	80	1	12.1	308	25.38	43	2.53	0	170	137	6.6	120	1	100	0	74	0	81	0	29	11	6	1	0	0	0	0	0	0	0	0	0	0	0	0	0	3.7	0	0	1	0	250	0	9.6
526999	0	0	0	0	0	84	2	6.2	151	16.5	81	3.39	0	161	146	3.9	108	1	96	0	74	0	81	0	26	12	14	1	0	0	0	0	1	1	1	0	0	0	0	0	0	10.2	0	0	0	0	125	1	2.9
1850919	1	1	0	0	1	78	1	10.9	177	5.2	61	1.55	0	143	130	4.4	114	1	96	0	74	0	81	0	22	12	10	1	0	0	0	0	1	0	0	0	0	0	0	0	0	1.1	0	1	0	0	200	0	3.3
2863814	0	0	0	0	0	53	2	11.1	207	21.2	11	1.75	0	255	136	3.7	91	1	95	0	74	0	81	1	30	12	7	1	0	0	0	0	1	0	0	0	0	0	0	0	0	3.3	0	0	0	0	550	0	10.7
1071727	0	0	0	0	0	83	2	11.6	236	16.1	58	1.6	0	247	139	4.3	90	1	95	0	74	0	81	0	23	12	9	1	0	1	0	0	1	0	1	0	0	0	0	0	0	3.8	0	0	0	0	150	0	1.3
754306	0	0	0	0	0	32	2	13.8	86	7.6	18	0.79	0	128	134	3.9	100	0	92	0	74	0	80	0	23	15	6	1	0	1	0	0	0	1	0	0	0	0	0	0	0	1.6	0	0	0	0	38	0	1.3
1099744	0	1	0	0	0	68	2	8.8	197	10.72	23	5.6	0	102	145	4.3	72	0	92	0	74	0	80	0	24	12	8	1	0	1	0	0	0	0	0	0	0	0	0	0	0	3.9	0	0	0	0	50	0	2.3
2743419	0	0	0	0	0	64	1	7.5	193	10.6	26	4.43	0	173	137	3.4	92	0	88	0	74	0	79	0	14	12	11	1	0	0	0	0	1	0	0	0	0	0	0	0	0	1.8	0	0	1	0	0	0	2.5
567539	0	0	0	0	0	79	2	10.2	110	3.7	36	1.23	0	96	138	4.7	82	0	88	0	74	0	79	0	16	15	7	1	0	0	0	0	1	1	0	0	0	0	0	0	0	5.3	0	0	0	0	100	0	0.7
2743419	0	0	0	0	0	64	1	7.5	193	10.6	26	4.43	0	173	137	3.4	92	0	88	0	74	0	77	0	14	11	11	1	0	0	0	0	1	0	0	0	0	0	0	0	0	1.8	0	0	1	0	0	0	2.5
3138802	0	0	0	0	0	81	1	7.3	199	16.2	64	4	0	205	132	5.9	114	0	146	0	74	1	64	0	17	11	12	1	0	0	0	0	1	0	0	0	0	0	0	0	0	17.1	0	0	0	0	50	0	4.1
2967923	0	0	0	0	0	79	2	8.2	47	0.6	19	1.52	0	124	137	3	98	0	119	0	74	1	64	0	24	11	9	1	0	0	0	0	0	0	0	0	0	0	0	0	0	3.7	0	0	0	0	911	0	3
1039197	0	0	0	0	0	63	2	9.8	269	18.2	22	0.7	0	338	141	5.4	55	0	180	0	73	0	109	1	24	12	7	1	0	0	0	0	1	0	1	0	0	0	0	0	0	12.4	0	1	1	0	150	1	4.2
1562344	0	0	0	0	0	79	2	7.3	99	7.69	79	2.28	0	131	137	6.5	104	0	179	0	73	0	108	1	16	12	7	1	0	0	0	0	1	0	0	0	0	0	0	0	0	0.8	0	0	0	0	0	0	3
742474	0	1	0	0	0	62	1	8	367	8.6	53	1.16	0	159	142	3.8	98	0	175	0	73	0	107	1	10	14	6	1	0	0	0	0	0	1	0	0	0	0	0	0	0	0.8	0	0	1	0	200	0	3
3069227	0	0	0	0	0	54	2	5.3	69	12.3	52	3.29	0	265	124	5.8	123	0	172	0	73	0	106	1	24	12	11	1	0	0	0	0	1	0	0	0	0	0	0	0	0	1.3	0	0	0	0	0	1	0.5
1133063	0	0	0	0	0	64	1	12.9	274	30.5	24	0.7	0	167	149	4.1	83	0	157	0	73	0	101	1	27	12	4	1	0	0	0	0	0	0	0	0	0	0	0	0	0	1.4	0	0	0	0	35	1	2
3348292	0	0	0	0	0	87	2	12	162	4.7	15	0.97	0	146	135	3.7	88	0	151	0	73	0	99	1	19	12	4	1	0	0	0	0	0	0	0	0	0	0	0	0	0	1.5	0	0	0	0	100	0	7
2388415	0	0	0	0	0	89	1	8.3	153	15.1	39	1.93	0	125	138	4.7	63	0	150	0	73	0	99	1	14	12	9	1	0	0	0	0	1	0	0	0	0	0	0	0	0	3.9	0	0	0	0	525	0	2.8
2827888	1	0	0	0	0	67	2	12.6	261	21.3	22	0.76	0	148	136	3.6	66	0	150	0	73	0	99	1	14	12	4	1	0	0	0	1	0	0	0	0	0	0	0	0	0	2.4	0	0	0	0	100	0	4.4
1843167	1	0	0	0	0	60	1	7.9	176	19.5	54	1.09	0	285	139	5.8	84	0	139	0	73	0	99	0	14	11	8	1	0	0	0	0	1	0	0	0	0	0	0	0	0	0.9	0	0	0	0	1475	0	4.3
550677	0	0	0	0	0	60	1	9.1	76	19.8	51	1.09	0	160	140	3.9	82	0	142	0	73	0	96	1	24	8	17	1	0	0	0	0	0	1	0	0	0	0	0	0	0	2.7	0	0	0	0	25	0	5.4
2899876	1	0	0	0	0	57	1	9.2	76	12	37	1.33	0	284	139	4.3	90	0	142	0	73	0	96	1	21	12	10	1	0	0	0	0	0	0	0	0	0	0	0	0	0	4.4	0	0	1	0	336	0	7
3046540	0	1	0	0	0	69	2	9.5	155	16.5	18	1.11	0	143	141	4	68	0	142	0	73	0	96	1	18	12	4	1	0	0	0	0	1	0	0	0	0	0	0	0	0	1.9	0	1	0	0	600	0	3.1
2672350	0	1	0	0	0	70	1	11.8	124	14.1	29	1.35	0	227	138	5.3	98	0	141	0	73	0	96	1	14	12	7	1	0	0	0	1	0	0	0	0	0	0	0	0	0	2.7	0	1	0	0	250	0	0.8
1096037	0	0	0	1	0	42	1	11.3	332	13.9	103	2.3	0	190	143	4.8	96	0	140	0	73	0	95	1	32	12	4	1	0	1	0	0	1	0	0	0	0	0	0	0	0	3.9	0	0	0	0	350	1	7.8
1843167	1	0	0	0	0	60	1	7.9	176	19.5	54	1.09	0	285	139	5.8	84	0	139	0	73	0	95	1	14	12	8	1	0	0	0	0	1	0	0	0	0	0	0	0	0	0.9	0	0	0	0	1475	0	4.3
2726290	0	0	0	0	0	67	1	7.5	245	17.5	28	0.63	0	568	145	4.5	69	0	139	0	73	0	95	1	16	12	6	1	0	1	0	0	0	0	0	0	0	0	0	0	0	2.3	0	0	0	0	600	0	3.8
3069227	0	0	0	0	0	54	2	5.3	69	12.3	52	3.29	0	265	124	5.8	123	0	172	0	73	0	94	0	24	11	11	1	0	0	0	0	1	0	0	0	0	0	0	0	0	1.3	0	0	0	0	0	1	0.5
1196676	1	0	0	0	0	76	2	12.5	115	27.41	55	2.24	0	130	130	4.9	78	0	136	0	73	0	94	1	20	12	7	1	0	0	0	0	0	0	0	0	0	0	0	0	0	3	0	0	0	0	975	0	2.1
2796244	0	1	0	0	0	52	1	13.5	368	21.2	18	1.09	0	116	133	4.2	105	0	136	0	73	0	94	1	17	12	3	1	0	0	0	0	0	0	0	0	0	0	0	0	0	1.9	0	0	0	0	4300	1	19.2
2215647	1	0	0	0	0	44	1	13.1	684	33.3	39	0.88	0	400	128	4.3	118	0	134	0	73	0	93	1	25	12	5	1	0	1	0	0	0	0	0	0	0	0	0	0	0	3.9	0	0	0	0	450	0	4.7
705743	1	0	0	0	0	73	2	13.2	116	23	31	1.71	0	282	137	4.4	121	0	133	0	73	0	93	1	26	12	8	1	0	0	0	0	1	1	0	0	0	0	0	0	0	9.9	0	0	0	0	78	0	1.7
1055056	0	0	0	0	0	85	1	11.8	168	18.1	19	0.8	0	168	143	4.2	129	0	133	0	73	0	93	1	24	12	4	1	0	0	0	0	1	0	1	0	0	0	0	0	0	5.6	0	1	0	0	175	0	2.7
2365040	0	0	0	0	0	64	2	10.8	261	8.3	32	1	0	223	129	4	102	0	133	0	73	0	93	1	25	12	5	1	0	0	0	0	1	0	0	0	0	0	0	0	0	3.9	0	0	0	0	270	0	2.9
3328303	0	0	0	0	0	78	1	9.8	92	9.3	36	1.97	0	152	134	4.4	75	0	133	0	73	0	93	0	25	12	4	1	0	0	0	0	0	0	0	0	0	0	0	0	0	1.8	0	0	0	0	250	0	0.8
2777931	0	0	0	0	0	86	2	11.5	66	5.4	33	0.77	0	111	133	4.3	90	0	132	0	73	0	93	1	20	12	8	1	0	1	0	0	0	0	0	0	0	0	0	0	0	4.4	0	1	0	0	250	0	16.3
2375724	0	0	0	1	0	59	2	8.8	211	29.9	81	6.1	0	168	133	5.3	102	0	132	0	73	0	93	1	20	12	5	1	0	0	0	0	1	0	0	0	0	0	0	0	0	0.9	0	0	0	0	225	0	3.6
345943	0	0	0	0	0	63	1	8.8	37	17	29	1.37	0	354	128	5.2	93	0	131	0	73	0	92	1	18	15	8	1	0	0	0	0	0	1	0	0	0	0	0	0	0	3.9	0	1	1	0	675	0	1.8
925365	0	0	0	1	0	61	2	9.4	43	3.1	16	0.6	0	122	138	4.2	95	0	131	0	73	0	92	1	21	10	8	1	0	0	0	0	1	1	0	0	0	0	0	0	0	1.7	0	0	0	0	700	0	2.5
1140482	0	0	0	0	0	65	2	12.9	70	11.05	13	0.66	0	218	139	4.3	78	0	131	0	73	0	92	1	33	12	2	1	0	0	0	0	0	0	1	0	0	0	0	0	0	3.9	0	0	0	0	1100	1	10.8
257550	0	0	0	0	0	50	2	10.7	163	11.13	17	0.59	0	106	139	3.7	109	0	130	0	73	0	92	1	24	15	4	1	0	0	0	0	1	1	1	0	0	0	0	0	0	2	0	0	0	0	475	0	1.2
837465	0	0	0	0	0	82	1	8.6	196	6.8	26	0.62	0	143	150	4	92	0	130	0	73	0	92	1	21	13	3	1	0	0	0	0	1	1	0	0	0	0	0	0	0	3.9	0	0	0	0	57	1	3
669487	0	0	0	0	0	67	2	6.3	29	0.5	39	0.7	0	154	128	3.8	116	0	129	0	73	0	92	1	21	11	6	1	0	0	0	0	0	1	0	0	0	0	0	0	0	3.9	0	0	0	0	200	0	23.9
636801	1	0	0	0	0	82	1	10.6	171	14.6	10	1	0	225	138	4.3	80	0	129	0	73	0	92	1	13	7	10	1	0	0	0	0	1	1	0	0	0	0	0	0	0	7.4	0	0	1	0	40	1	3.4
1211989	0	0	0	0	0	82	2	13.6	198	14.91	36	1.83	0	188	135	4.3	88	0	129	0	73	0	92	1	19	12	2	1	0	0	0	0	0	0	0	0	0	0	0	0	0	2.7	0	0	0	0	500	0	0.5
1847131	1	0	0	0	0	43	1	11.6	74	14.3	15	1.38	0	117	135	3.9	98	0	129	0	73	0	92	1	29	12	7	1	0	0	0	0	1	0	0	0	0	0	0	0	0	3.6	0	0	0	0	5100	0	2.2
335551	0	0	0	0	0	89	1	13.9	194	20.5	26	1.46	0	137	129.2	4.6	69	0	127	0	73	0	91	0	18	9	12	1	0	0	0	0	0	1	0	0	0	0	0	0	0	2.3	0	0	0	0	0	0	0.9
1042167	0	0	0	0	0	53	1	12.1	100	6.4	14	0.56	0	102	138	4.2	66	0	127	0	73	0	91	1	19	12	6	1	0	0	0	0	1	0	1	0	0	0	0	0	0	1.2	0	0	0	0	50	0	2.4
3015922	1	0	0	0	0	78	1	13.7	212	102.2	37	2.8	0	144	140	5	85	0	127	0	73	0	91	1	13	12	7	1	0	0	0	0	1	0	0	0	0	0	0	0	0	3.9	0	0	0	0	0	0	4.3
3226650	0	0	0	0	0	54	2	10.7	42	15.5	26	1.88	0	145	147	3.8	75	0	127	0	73	0	91	1	30	12	15	1	0	0	0	0	0	0	0	0	0	0	0	0	0	4.1	0	0	1	0	35	0	7
964081	0	0	0	0	0	29	2	12.7	67	9.9	21	1.29	0	109	129	3.3	93	0	126	0	73	0	91	1	21	15	6	1	0	0	0	0	1	0	1	0	0	0	0	0	0	1.7	0	0	0	0	200	0	2.5
1365502	0	0	0	0	0	54	2	8.7	450	9.4	9	0.64	0	127	137	4.5	59	0	126	0	73	0	91	1	18	12	9	1	0	0	0	0	0	0	1	0	0	0	0	0	0	3.9	0	0	1	0	200	0	0.9
2144493	0	0	0	0	0	64	1	12.2	117	13.4	25	2	0	182	135	4.1	80	0	126	0	73	0	91	1	22	12	7	1	0	0	0	0	1	0	0	0	0	0	0	0	0	2.4	0	0	0	0	450	0	2.8
2866230	0	0	0	1	0	54	1	8.6	408	16.7	48	1.5	0	138	129	4.5	77	0	126	0	73	0	91	1	23	12	4	1	0	0	0	0	0	0	0	0	0	0	0	0	0	3	0	0	0	1	336	0	2.8
3329884	0	0	0	0	0	26	2	8.9	49	9.1	55	4.2	0	103	114	5.1	117	0	126	0	73	0	91	0	24	12	11	1	0	0	0	0	0	0	0	0	0	0	0	0	0	2.3	0	0	0	0	50	0	7.8
396451	0	0	0	0	0	66	1	10.9	253	8.9	15	0.92	0	82	129	3.2	77	0	125	0	73	0	90	1	23	14	4	1	0	0	0	0	0	1	0	0	0	0	0	0	0	1.5	0	0	0	1	600	0	3.4
1679776	0	0	0	0	0	61	2	11.7	296	20.94	29	1.43	0	159	137	4.2	73	0	125	0	73	0	90	1	21	12	7	1	0	0	0	0	1	0	0	0	0	0	0	0	0	1.8	0	0	0	0	150	0	12.3
2861871	0	0	0	1	0	73	2	10.7	292	18.3	20	0.75	0	273	138	4.1	106	0	121	0	73	0	89	0	15	12	2	1	0	0	0	0	0	0	0	0	0	0	0	0	0	2.9	0	0	0	0	1100	0	3
2904966	0	0	0	0	0	42	1	8.6	183	16.5	42	3.15	0	113	138	4.4	106	0	121	0	73	0	89	0	21	12	4	1	0	0	0	0	0	0	0	0	0	0	0	0	0	3.9	0	0	0	0	336	0	1
1504130	0	0	0	0	0	60	2	8	161	11.4	21	2.52	0	238	135	4	123	0	120	0	73	0	89	1	28	12	9	1	0	0	1	0	0	0	1	0	0	0	0	0	0	1.2	0	0	1	0	0	0	3.3
968240	0	0	0	0	0	74	1	10.1	146	1.9	19	1.5	0	141	136	3.4	90	0	120	0	73	0	89	0	21	15	5	1	0	0	0	0	1	0	0	0	0	0	0	0	0	1.9	0	0	0	0	400	0	1
978395	0	0	0	0	0	88	1	9.6	123	19.4	72	3.94	0	112	146	4.8	90	0	120	0	73	0	89	0	17	15	11	1	0	0	0	0	1	0	1	0	0	0	0	0	0	2.5	0	0	0	0	75	0	4
2357529	0	0	0	0	0	54	2	9.7	353	18.8	29	2.3	0	217	133	4.4	124	0	120	0	73	0	89	0	19	12	12	1	0	0	0	0	1	0	0	0	0	0	0	0	0	6.6	0	0	0	0	205	0	7.6
2489491	1	0	0	0	0	69	1	8.6	242	12.9	17	1.3	0	193	141	4.2	74	0	120	0	73	0	89	0	16	12	7	1	0	0	0	0	1	0	0	0	0	0	0	0	0	2.1	0	0	0	0	400	0	3.5
2851147	0	0	0	1	0	76	1	13.5	279	16.7	32	0.99	0	140	137	4.1	90	0	120	0	73	0	89	0	21	12	5	1	0	0	0	0	1	0	0	0	0	0	0	0	0	1.9	0	1	0	0	700	1	3.9
1457591	1	0	0	0	0	83	2	12.3	88	21.9	19	1.28	0	236	139	3.3	78	0	118	0	73	0	88	0	18	12	10	1	0	0	0	0	1	0	1	0	0	0	0	0	0	7.35	0	0	0	0	280	0	3.5
2711209	0	0	0	0	0	84	1	11.6	244	43.2	16	0.83	0	105	134	4.7	91	0	118	0	73	0	88	0	19	12	8	1	0	0	0	0	1	0	0	0	0	0	0	0	0	2.6	0	0	0	0	0	0	3
2761861	0	1	0	0	0	49	1	13.8	109	31.9	44	3.97	0	103	131	4.4	100	0	118	0	73	0	88	0	21	12	7	1	0	0	0	0	1	0	0	0	0	0	0	0	0	3.9	0	0	0	0	400	0	2.3
2724112	0	0	1	0	0	53	2	9.5	110	11.2	61	9.79	0	137	131	4.9	107	0	117	0	73	0	88	1	27	12	9	1	0	0	0	0	1	0	0	0	0	0	0	0	0	1.6	0	0	1	0	0	0	4.5
1328767	1	0	0	0	0	65	1	7.3	77	4.8	41	4.14	0	266	131	3.9	84	0	116	0	73	0	87	0	21	12	7	1	0	0	0	0	0	0	1	0	0	0	0	0	0	5.1	0	0	0	0	150	0	1.7
1354878	0	0	0	0	0	71	2	9.1	113	16.6	25	1.04	0	195	126	4.3	102	0	115	0	73	0	87	0	21	12	8	1	0	0	0	0	0	0	1	0	0	0	0	0	0	2.6	0	1	0	0	375	0	3.9
1557724	0	0	0	0	0	72	2	9.8	150	12.18	28	1.68	0	179	135	6.5	96	0	115	0	73	0	87	0	14	12	10	1	0	0	0	0	1	0	0	0	0	0	0	0	0	3.2	0	0	1	0	250	1	7.5
1611187	0	0	0	0	0	53	2	10.6	63	36.17	40	1.78	0	117	133	4.2	90	0	115	0	73	0	87	0	17	12	8	1	0	0	0	0	1	0	0	0	0	0	0	0	0	3.1	0	0	0	0	325	0	1.1
587658	0	0	0	0	0	67	1	13.4	124	10.4	72	1.8	0	148	136	4.4	78	0	114	0	73	0	87	1	18	15	5	1	0	1	0	0	0	1	0	0	0	0	0	0	0	8.6	0	0	0	0	342	0	1
544821	0	0	0	0	0	62	1	13.4	110	15.9	63	2.07	0	172	131	5.5	123	0	113	0	73	0	86	0	18	13	9	1	0	0	0	0	1	1	0	0	0	0	0	0	0	3.4	0	0	0	1	80	0	3.3
2357836	0	0	0	1	0	40	2	10.1	279	25.8	3	0.52	0	194	140	4.1	100	0	113	0	73	0	86	0	20	12	3	1	0	0	0	0	1	0	0	0	0	0	0	0	0	0.52	0	0	0	0	700	0	3.3
1364656	0	0	0	0	0	30	1	7.4	238	22.3	15	0.91	0	166	131	4.5	103	0	112	0	73	0	86	0	26	12	3	1	0	0	0	0	0	0	1	0	0	0	0	0	0	2.8	0	0	1	0	600	0	3.8
2737024	1	0	0	0	0	59	1	11	265	15.6	38	0.71	0	109	143	4.7	100	0	111	0	73	0	86	0	12	12	9	1	0	0	0	0	1	0	0	0	0	0	0	0	0	2	0	0	0	0	175	0	3.2
3112911	0	0	0	0	1	48	1	3.8	100	20.2	64	1.84	0	382	129	4.1	97	0	111	0	73	0	86	0	19	12	10	1	0	0	0	0	1	0	0	0	0	0	0	0	0	19.4	0	0	0	0	125	0	3.1
592003	0	0	0	0	0	89	2	14.9	181	5.3	15	0.64	0	86	140	4.2	111	0	110	0	73	0	85	1	19	15	4	1	0	0	0	0	1	1	0	0	0	0	0	0	0	3.9	0	0	0	0	336	0	4
766136	0	0	0	0	0	81	2	10.3	150	9.2	31	0.9	0	130	138	4.3	90	0	109	0	73	0	85	0	16	15	10	1	0	0	0	0	1	1	0	0	0	0	0	0	0	1.4	0	0	1	0	350	1	12.8
964081	0	0	0	0	0	29	2	12.7	67	9.9	21	1.29	0	109	129	3.3	93	0	126	0	73	0	84	0	21	15	6	1	0	0	0	0	1	0	0	0	0	0	0	0	0	1.7	0	0	0	0	200	0	2.5
2885354	1	0	0	0	0	89	2	9.8	98	20.5	76	4.79	0	135	129	5.2	112	1	107	0	73	0	84	1	21	12	6	1	0	0	0	0	1	0	0	0	0	0	0	0	0	3.2	0	0	0	0	300	0	4.7
1190817	0	0	0	0	0	87	2	9.9	167	15.72	36	1.04	0	102	133	5.7	109	1	107	0	73	0	84	0	22	12	7	1	0	0	0	0	0	0	1	0	0	0	0	0	0	0.9	0	0	0	0	30	0	1
2709326	0	1	0	0	0	49	1	7.5	142	26.1	42	0.98	0	128	144	4.3	72	1	107	0	73	0	84	0	16	12	6	1	0	0	0	0	0	0	0	0	0	0	0	0	0	1.5	0	0	0	0	2750	0	7.3
1190817	0	0	0	0	0	87	2	9.9	167	15.72	36	1.04	0	102	133	5.7	109	1	107	0	73	0	84	0	22	11	7	1	0	0	0	0	0	0	0	0	0	0	0	0	0	0.9	0	0	0	0	30	0	1
3099676	0	0	0	0	0	65	1	13.6	111	15.2	27	1.62	0	150	135	4.2	73	1	106	0	73	0	84	0	24	12	9	1	0	0	0	0	1	0	0	0	0	0	0	0	0	1.6	0	0	1	0	90	1	9.4
1325873	0	0	0	0	0	46	1	8.7	240	13.1	16	0.5	0	77	140	3.3	115	1	105	0	73	0	84	0	24	12	2	1	0	0	0	0	0	0	0	0	0	0	0	0	0	3.9	0	0	0	0	300	0	4.2
1557724	0	0	0	0	0	72	2	9.8	150	12.18	28	1.68	0	179	135	6.5	96	0	115	0	73	0	83	0	14	11	10	1	0	0	0	0	1	0	0	0	0	0	0	0	0	3.2	0	0	1	0	250	1	7.5
2829384	0	0	0	1	0	61	2	12.8	181	12.6	56	3.73	0	225	129	4.5	68	1	102	0	73	0	83	1	21	12	8	1	0	0	1	0	0	0	0	0	0	0	0	0	0	6	0	1	0	0	1100	1	4.3
276851	0	0	0	0	0	71	1	9.7	194	21.9	19	1.1	0	231	132	4.6	109	1	102	0	73	0	83	0	18	15	4	1	0	0	0	0	1	1	1	0	0	0	0	0	0	3.1	0	1	1	0	725	0	1.1
962465	1	0	0	0	1	45	1	12.2	254	20.2	7	0.56	0	189	138	3.6	86	1	102	0	73	0	83	0	27	15	11	1	0	0	0	0	1	0	1	0	0	0	0	0	0	3.8	0	0	0	0	10	1	2.3
1101155	0	0	0	0	0	62	1	11.5	193	15.1	27	1.3	0	174	132	4.6	133	1	101	0	73	0	82	1	28	12	3	1	0	0	0	0	0	0	0	0	0	0	0	0	0	1.6	0	0	0	0	200	0	3.6
2802327	0	0	0	0	1	52	1	12	51	45.4	40	5.26	0	128	134	4.8	113	1	99	0	73	0	82	1	34	12	12	1	0	0	1	0	1	0	0	0	0	0	0	0	0	11.3	0	0	1	0	150	0	6.7
1325873	0	0	0	0	0	46	1	8.7	240	13.1	16	0.5	0	77	140	3.3	115	1	105	0	73	0	81	0	24	11	2	1	0	0	0	0	0	0	0	0	0	0	0	0	0	3.7	0	0	0	0	300	0	4.2
3098675	0	0	0	0	0	82	1	8.3	167	12.6	45	2.87	0	132	137	5.2	128	1	97	0	73	0	81	0	21	12	11	1	0	0	0	0	1	0	0	0	0	0	0	0	0	5.4	0	0	0	0	4	0	0.5
3057344	0	0	0	0	0	87	2	12.3	221	10.6	67	2.2	0	173	136	4.1	76	1	96	0	73	0	81	1	18	12	3	1	0	0	0	0	0	0	0	0	0	0	0	0	0	3.9	0	1	1	0	200	0	0.5
1521934	0	0	0	0	0	86	2	12	188	20.2	109	5.2	0	194	137	6.9	90	0	93	0	73	0	80	0	22	12	11	1	0	0	0	0	1	0	0	0	0	0	0	0	0	12.1	0	0	0	0	336	1	0.3
3150688	0	0	0	0	0	61	1	8.5	164	20.19	63	3.09	0	120	133	4.6	89	0	93	0	73	0	80	0	25	12	5	1	0	0	0	0	0	0	0	0	0	0	0	0	0	5.2	0	0	0	1	300	0	1
1562344	0	0	0	0	0	79	2	7.3	99	7.69	79	2.28	0	131	137	6.5	104	0	179	0	73	1	64	0	16	11	7	1	0	0	0	0	1	0	0	0	0	0	0	0	0	0.8	0	0	0	0	0	0	3
396451	0	0	0	0	0	66	1	10.9	253	8.9	15	0.92	0	82	129	3.2	77	0	125	0	73	1	64	0	23	14	4	1	0	0	0	0	0	1	0	0	0	0	0	0	0	1.5	0	0	0	1	600	0	3.4
968240	0	0	0	0	0	74	1	10.1	146	1.9	19	1.5	0	141	136	3.4	98	0	120	0	73	1	64	0	24	15	5	1	0	0	0	0	1	0	0	0	0	0	0	0	0	1.9	0	0	0	0	400	0	1
1457591	1	0	0	0	0	83	2	12.3	88	21.9	19	1.28	0	236	139	3.3	78	0	118	0	73	1	64	0	18	11	10	1	0	0	0	0	1	0	0	0	0	0	0	0	0	7.35	0	0	0	0	280	0	3.5
1521934	0	0	0	0	0	86	2	12	188	20.2	109	5.2	0	194	137	6.9	98	0	93	0	73	1	64	0	22	11	11	1	0	0	0	0	1	0	0	0	0	0	0	0	0	12.1	0	0	0	0	911	1	0.3
2366842	0	0	0	0	0	78	1	9.6	136	35.7	27	0.56	0	201	142	3.7	82	0	173	0	72	0	106	1	20	12	12	1	0	0	0	0	1	0	0	0	0	0	0	0	0	2.4	0	0	0	0	950	0	2.8
961410	0	0	0	0	0	80	2	11.2	119	14.1	37	1.6	0	138	138	4.6	70	0	162	0	72	0	102	1	31	14	9	1	0	0	0	0	0	1	1	0	0	0	0	0	0	3.5	0	0	0	0	125	0	9.8
1572833	0	0	0	0	0	69	1	8.3	188	7.74	21	1.08	0	338	130	4.3	90	0	156	0	72	0	100	1	18	12	4	1	0	0	0	0	0	0	0	0	0	0	0	0	0	3.9	0	0	0	0	400	0	2.1
1838776	0	0	0	0	1	63	1	9.8	183	18.3	41	2.3	0	186	136	4.6	94	0	155	0	72	0	100	1	33	12	3	1	0	0	0	0	1	0	0	0	0	0	0	0	0	3.9	0	0	0	0	336	1	0.2
1568510	0	0	0	0	0	84	1	7	400	14.22	30	2.42	0	93	146	3.7	117	0	153	0	72	0	99	1	20	12	11	1	0	0	0	0	1	0	0	0	0	0	0	0	0	3.9	0	0	0	0	75	0	3
3083227	0	1	0	0	0	85	2	6.5	231	24.2	77	1.8	0	159	138	4.1	82	0	153	0	72	0	99	1	20	12	6	1	0	0	0	0	1	0	0	0	0	0	0	0	0	2.3	0	0	1	0	75	0	2.3
2744328	1	0	0	0	0	85	1	4.6	153	16.8	29	1.49	0	132	137	4.4	102	0	151	0	72	0	98	1	15	12	7	1	0	0	0	0	0	0	0	0	0	0	0	0	0	5.9	0	0	1	0	336	0	7
3093502	1	1	0	0	1	59	2	7.7	349	20.1	15	0.38	0	141	141	3.9	107	0	149	0	72	0	98	1	27	12	8	1	0	1	0	0	0	0	0	0	0	0	0	0	0	3.9	0	0	0	1	100	0	14.8
1555786	0	0	0	0	0	85	1	7.6	65	17.41	41	2.34	0	139	143	5.4	95	0	147	0	72	0	97	1	16	12	9	1	0	1	0	0	0	0	1	0	0	0	0	0	0	9.3	0	0	0	0	5	1	0.8
1564663	0	0	0	0	0	53	2	11.6	59	6.99	41	1.3	0	106	153	5.7	50	0	146	0	72	0	97	1	14	12	8	1	0	0	0	0	1	0	0	0	0	0	0	0	0	1.7	0	0	0	0	200	0	2.8
2798168	0	0	0	0	0	64	2	11.4	189	20.1	182	2.8	0	152	150	4.3	83	0	145	0	72	0	96	1	11	12	9	1	0	0	0	0	0	0	0	0	0	0	0	0	0	3.2	0	0	0	0	2000	0	8.3
369944	0	0	0	0	0	77	2	9.8	183	9.2	53	1.7	0	125	139	4.6	67	0	141	0	72	0	95	1	13	15	2	1	0	0	0	0	0	1	0	0	0	0	0	0	0	3.9	0	0	0	0	1250	0	0.8
1568509	0	0	0	0	0	84	1	7.8	193	16.36	18	1.97	0	134	132	4.4	95	0	138	0	72	0	94	1	18	12	11	1	0	1	0	0	0	0	0	0	0	0	0	0	0	1.7	0	0	0	0	300	0	3.1
2046835	0	0	0	0	1	62	2	7.6	189	19.5	78	1.69	0	160	138	4.9	89	0	138	0	72	0	94	1	18	12	5	1	0	0	0	0	1	0	0	0	0	0	0	0	0	3.4	0	0	0	0	120	0	5.9
2386298	0	0	0	0	0	89	1	13.7	216	17.9	69	1.78	0	306	157	4.4	90	0	138	0	72	0	94	0	21	12	10	1	0	0	0	0	1	0	0	0	0	0	0	0	0	4	0	0	0	0	550	0	1.6
3105126	0	0	0	0	0	36	1	11.4	148	20.2	16	0.9	0	253	135	4.4	75	0	136	0	72	0	93	1	24	12	10	1	0	0	0	0	1	0	0	0	0	0	0	0	0	4.2	0	0	1	0	60	0	6.9
3225442	0	0	0	0	0	76	1	8.9	81	8.1	60	5.81	0	188	136	5.6	90	0	136	0	72	0	93	0	21	12	10	1	0	0	0	0	0	0	0	0	0	0	0	0	0	1.4	0	0	0	0	200	0	1.3
3225442	0	0	0	0	0	76	1	8.9	81	8.1	60	5.81	0	188	136	5.6	98	0	136	0	72	0	93	0	24	11	10	1	0	0	0	0	0	0	0	0	0	0	0	0	0	1.4	0	0	0	0	200	0	1.3
1104957	0	0	0	0	0	53	1	12.1	163	42.91	42	2	0	401	129	4.5	78	0	133	0	72	0	92	1	18	12	8	1	0	0	0	1	0	0	0	0	0	0	0	0	0	3.1	0	0	0	0	100	0	1
2220782	1	0	0	0	0	76	2	8.6	100	29	28	1.44	0	133	138	4.1	76	0	133	0	72	0	92	1	19	12	7	1	0	0	0	0	1	0	0	0	0	0	0	0	0	5.6	0	0	0	0	24	0	2.3
2720611	0	0	0	0	0	68	1	12.2	515	12.2	37	1.85	0	159	137	4	90	0	132	0	72	0	92	1	35	12	2	1	0	0	0	0	1	0	0	0	0	0	0	0	0	3.7	0	0	0	0	150	1	9.9
3074094	0	0	0	0	0	31	1	12.2	351	18.5	24	0.61	0	91	135	4.6	124	0	131	0	72	0	92	1	18	12	5	1	0	0	0	0	0	0	0	0	0	0	0	0	0	3.9	0	0	0	1	0	0	2.9
2791558	0	1	0	1	0	67	1	11.3	282	9.9	113	9.07	0	262	124	7	97	0	129	0	72	0	92	0	24	11	8	1	0	0	0	0	0	0	0	0	0	0	0	0	0	0.9	0	1	1	0	1150	0	14.3
1651233	1	0	0	0	0	77	2	5.2	41	2.43	27	2.37	0	134	145	3.5	118	0	130	0	72	0	91	0	25	12	13	1	0	0	0	0	1	0	0	0	0	0	0	0	0	3.8	0	0	0	0	125	1	1.8
2212615	0	0	0	0	0	55	1	10.1	440	10.6	18	1.3	0	137	138	4.9	106	0	130	0	72	0	91	0	24	12	6	1	0	0	0	0	1	0	0	0	0	0	0	0	0	3.9	0	0	0	0	125	0	1.3
3345770	0	0	0	0	0	81	1	11.4	151	20	20	1.02	0	143	141	4.3	92	0	130	0	72	0	91	0	22	12	6	1	0	0	0	0	0	0	0	0	0	0	0	0	0	3.9	0	0	1	0	500	0	2.3
962830	0	0	0	0	0	56	1	14.2	149	11.1	36	2.4	0	121	141	5	86	0	129	0	72	0	91	0	18	10	12	1	0	0	0	0	1	0	1	0	0	0	0	0	0	3.9	0	0	0	0	100	0	3.1
2341783	0	0	0	0	0	43	2	8.1	339	30.1	6	0.56	0	116	137	4.1	86	0	129	0	72	0	91	0	21	12	7	1	0	0	0	0	1	0	0	0	0	0	0	0	0	0.46	0	0	0	0	233	0	10.8
2791558	0	1	0	1	0	67	1	11.3	282	9.9	113	9.07	0	262	124	7	97	0	129	0	72	0	91	0	24	12	8	1	0	0	0	0	0	0	0	0	0	0	0	0	0	0.9	0	1	1	0	1150	0	14.3
2684057	0	0	0	0	0	84	1	7.4	167	15.4	134	5.31	0	126	140	4.1	90	0	128	0	72	0	91	1	20	12	5	1	0	0	0	0	0	0	0	0	0	0	0	0	0	1	0	1	0	0	200	0	2
1588879	0	0	0	0	0	56	2	8.2	357	28.34	7	0.76	0	100	141	4.3	101	0	127	0	72	0	90	1	22	12	4	1	0	0	0	0	0	0	0	0	0	0	0	0	0	3.9	0	0	0	0	200	0	2.8
1123659	0	0	0	0	0	61	2	7.3	3	18.3	20	0.9	0	203	140	4.2	61	0	127	0	72	0	90	1	20	12	11	1	0	0	0	0	1	0	0	0	0	0	0	0	0	3.7	0	0	0	0	350	0	2.7
2695687	0	0	0	0	1	78	2	8	136	17.1	124	4.21	0	138	131	7.9	90	0	127	0	72	0	90	1	24	12	10	1	0	0	0	0	1	0	0	0	0	0	0	0	0	3.9	0	0	0	0	0	0	4.9
3094523	0	0	0	1	0	60	1	9	106	10.5	24	1.74	0	274	138	5.2	89	0	126	0	72	0	90	1	26	12	8	1	0	0	0	0	1	0	0	0	0	0	0	0	0	5.5	0	1	0	1	0	0	6
349079	1	0	0	0	0	68	1	7.7	458	37.8	63	2.5	0	88	130	5.8	62	0	125	0	72	0	90	1	12	15	6	1	0	0	0	0	0	1	0	0	0	0	0	0	0	0.8	0	0	0	0	500	0	5.4
3169004	0	0	0	0	0	57	1	6.2	35	2.5	30	4.5	0	64	143	4.1	95	0	125	0	72	0	90	1	23	12	7	1	0	0	0	0	0	0	0	0	0	0	0	0	0	1.8	0	0	0	0	0	0	3
1564663	0	0	0	0	0	53	2	11.6	59	6.99	41	1.3	0	106	153	5.7	50	0	146	0	72	0	89	0	14	11	8	1	0	0	0	0	1	0	0	0	0	0	0	0	0	1.7	0	0	0	0	200	0	2.8
762305	0	0	0	0	0	29	2	8.7	157	26.6	8	0.57	0	86	140	4.8	81	0	124	0	72	0	89	0	22	9	4	1	0	1	0	0	0	1	0	0	0	0	0	0	0	1	0	0	0	0	425	0	2.9
1132950	0	0	0	0	0	63	1	9.5	83	23.54	43	1.4	0	109	130	5.3	94	0	124	0	72	0	89	0	21	12	9	1	0	1	0	0	0	0	1	0	0	0	0	0	0	11.4	0	0	0	0	50	1	18.7
446879	0	0	0	0	0	75	1	12.6	120	8.7	12	0.67	0	166	138	3.9	99	0	123	0	72	0	89	0	16	15	8	1	0	0	0	1	0	1	1	0	0	0	0	0	0	3.9	0	0	0	0	300	1	4.1
1548067	0	0	0	0	0	71	2	11.7	25	11.7	20	1.56	0	150	138	4.3	83	0	123	0	72	0	89	0	29	12	7	1	0	0	0	0	1	0	1	0	0	0	0	0	0	3.98	0	0	0	0	200	0	2.7
1576363	0	0	0	1	0	75	2	7.1	323	11.64	14	0.8	0	180	143	4.3	90	0	122	0	72	0	89	0	18	12	2	1	0	0	0	0	0	0	0	0	0	0	0	0	0	3.9	0	0	0	0	150	0	1.6
3142430	0	0	0	0	0	78	1	12.3	89	17.7	44	2.5	0	124	137	5.8	73	0	122	0	72	0	89	0	16	12	9	1	0	0	0	0	0	0	0	0	0	0	0	0	0	1.9	0	0	0	0	2550	0	3.9
3346413	1	0	0	0	0	67	2	7.2	499	50.2	117	5.63	0	69	135	4.4	102	0	122	0	72	0	89	0	21	12	11	1	0	0	0	0	0	0	0	0	0	0	0	0	0	2.6	0	0	0	0	550	0	15.9
1022685	0	0	0	0	0	59	2	7.9	115	7	28	1.08	0	93	144	4.3	68	0	121	0	72	0	88	0	22	9	14	1	0	0	0	0	1	0	1	0	0	0	0	0	0	3.9	0	0	1	0	100	0	7.2
1700805	0	0	0	0	0	53	2	8.5	190	25.78	53	1.96	0	143	129	4.8	103	0	121	0	72	0	88	0	30	12	10	1	0	0	0	0	1	0	0	0	0	0	0	0	0	1.4	0	0	0	0	135	1	3.3
1813010	0	0	0	0	0	84	2	12.3	239	13.7	39	1.52	0	101	138	5.2	64	0	121	0	72	0	88	0	24	12	7	1	0	0	0	1	0	0	0	0	0	0	0	0	0	3.9	0	0	1	0	336	1	0.8
2725665	0	0	0	0	0	89	1	9.1	75	17.4	24	0.78	0	112	140	4.3	90	0	120	0	72	0	88	1	22	12	3	1	0	1	0	0	0	0	0	0	0	0	0	0	0	2.8	0	0	0	0	700	0	3.8
3135353	0	0	0	0	0	77	2	9.8	422	14.5	34	1.4	0	168	140	4.7	104	0	120	0	72	0	88	0	18	12	5	1	0	0	0	0	1	0	0	0	0	0	0	0	0	1.8	0	0	0	0	25	1	2.9
823110	0	0	0	1	0	70	1	7.3	21	2.8	20	2.82	0	179	136	4.9	87	0	119	0	72	0	88	0	27	15	10	1	0	0	0	0	1	1	0	0	0	0	0	0	0	1.1	0	0	0	0	100	1	6
869553	0	0	0	0	0	56	1	14.7	51	17.5	45	2.44	0	130	127	6.1	98	0	119	0	72	0	88	0	20	15	11	1	0	0	0	0	0	1	0	0	0	0	0	0	0	6.4	0	0	0	0	1	1	3.7
409209	0	0	0	0	0	51	2	9.8	183	7.7	19	1.7	0	135	136	4.6	81	0	118	0	72	0	87	0	18	15	2	1	0	0	0	0	0	1	1	0	0	0	0	0	0	3.9	0	1	0	0	1700	0	0.8
544490	0	0	0	0	0	52	2	7.2	52	14.9	16	0.56	0	149	150	4.4	102	0	118	0	72	0	87	0	24	14	6	1	0	0	0	0	0	1	0	0	0	0	0	0	0	3.9	0	0	0	0	336	0	10.6
583560	0	0	0	0	0	66	2	10.2	327	17.7	10	0.66	0	171	135	4.5	120	0	118	0	72	0	87	0	21	15	8	1	0	0	0	0	1	1	0	0	0	0	0	0	0	1.3	0	0	0	0	1650	0	1.1
2133092	0	0	0	0	0	71	2	10.4	181	11.6	32	0.66	0	212	141	4.7	94	0	118	0	72	0	87	0	23	12	10	1	0	0	0	0	1	0	0	0	0	0	0	0	0	4.1	0	0	0	0	125	0	16.9
2799296	0	1	0	0	0	60	2	9.4	211	20.2	21	0.65	0	360	133	4	114	0	117	0	72	0	87	1	18	12	5	1	0	1	0	0	0	0	0	0	0	0	0	0	0	3.9	0	1	1	0	1000	0	8.4
516197	0	0	0	0	0	59	1	7.6	17	9.34	21	1.39	0	355	121	4.9	140	0	117	0	72	0	87	0	24	14	13	1	0	1	0	0	0	1	1	0	0	0	0	0	0	3.9	0	1	0	1	300	0	3.7
1570625	0	0	0	0	0	61	1	10.8	180	20.66	19	1.52	0	158	133	6.6	67	0	117	0	72	0	87	0	18	12	8	1	1	0	0	1	0	0	0	0	0	0	0	0	0	3.9	0	0	1	0	120	0	1.8
3053691	0	0	0	0	1	71	1	11	117	11.3	13	1	0	145	134	4.3	72	0	117	0	72	0	87	0	21	12	9	1	0	1	0	0	0	0	0	0	0	0	0	0	0	4.1	0	0	0	0	105	0	1.1
16185669	0	0	0	0	0	54	1	13.7	350	7.7	16	1.1	0	136	142	3.8	98	0	116	0	72	0	87	0	30	14	5	1	0	0	0	0	1	0	0	0	0	0	0	0	0	2.2	0	0	1	0	3130	0	4.76
286109	0	0	0	1	0	51	2	8.9	196	10	27	1.1	0	114	136	4.2	85	0	115	0	72	0	86	1	16	15	6	1	0	0	0	0	1	1	1	0	0	0	0	0	0	2.3	0	0	0	0	545	0	1.9
1791804	0	0	0	0	0	78	1	10.5	144	26.3	61	2.85	0	146	137	4.3	110	0	115	0	72	0	86	0	23	12	9	1	0	1	0	0	0	0	0	0	0	0	0	0	0	1.7	0	0	0	0	3950	0	3
967973	0	0	0	0	0	59	2	11.1	188	15	9	0.7	0	193	140	3.8	101	0	114	0	72	0	86	0	21	15	7	1	0	0	0	0	1	0	1	0	0	0	0	0	0	1.3	0	0	0	0	195	0	2
1205106	0	0	0	0	0	66	1	11.1	127	6.8	7	0.53	0	124	131	2.9	103	0	114	0	72	0	86	0	38	12	4	1	0	0	0	0	0	0	0	0	0	0	0	0	0	3.9	0	0	0	0	350	1	10.8
349079	1	0	0	0	0	68	1	7.7	458	37.8	63	2.5	0	88	130	5.8	62	0	125	0	72	0	85	0	12	15	6	1	0	0	0	0	0	1	0	0	0	0	0	0	0	0.8	0	0	0	0	500	0	5.4
3110140	0	1	0	0	0	77	1	10.7	187	17.7	44	1.62	0	201	143	5.5	115	0	112	0	72	0	85	0	30	12	9	1	0	1	0	0	0	0	0	0	0	0	0	0	0	1.3	0	1	0	0	55	1	10
3038212	0	0	0	1	0	74	1	9.4	235	10.1	25	0.78	0	157	127	4	111	0	111	0	72	0	85	1	13	12	6	1	0	0	0	0	0	0	0	0	0	0	0	0	0	0.9	0	0	1	0	45	0	4.5
2718938	0	0	0	0	0	71	1	8.1	176	17.5	23	0.65	0	151	135	3.7	99	0	110	0	72	0	85	0	23	12	5	1	0	0	0	0	0	0	0	0	0	0	0	0	0	1.4	0	0	1	0	350	0	1.9
1651233	1	0	0	0	0	77	2	5.2	41	2.43	27	2.37	0	134	145	3.5	118	0	130	0	72	0	84	0	25	11	13	1	0	0	0	0	1	0	0	0	0	0	0	0	0	3.8	0	0	0	0	125	1	1.8
814199	0	0	0	0	0	27	1	9.2	354	8	4	0.59	0	108	143	4.9	76	0	109	0	72	0	84	0	23	15	4	1	0	0	0	0	1	1	0	0	0	0	0	0	0	1.3	0	0	0	0	425	0	1.7
3042214	0	1	0	0	0	61	2	11.2	137	16.6	12	1	0	136	131	3.5	78	0	109	0	72	0	84	0	24	12	5	1	0	1	0	0	0	0	0	0	0	0	0	0	0	3.9	0	0	0	0	30	0	2.5
1743065	0	1	0	0	0	59	2	10.1	121	7.2	30	2.94	0	139	130	3.1	74	1	108	0	72	0	84	0	25	12	12	1	0	0	0	0	1	0	0	0	0	0	0	0	0	3.9	0	0	0	0	2500	0	1.7
2362089	0	0	0	0	0	56	1	9.2	6	0.1	22	0.48	0	117	130	3.4	81	1	108	0	72	0	84	0	16	12	7	1	0	0	0	0	1	0	0	0	0	0	0	0	0	1	0	0	0	0	600	0	1
2756022	0	0	0	0	0	64	1	6.8	72	31.9	16	1.01	0	232	142	4.9	106	1	108	0	72	0	84	0	28	12	6	1	0	1	0	0	0	0	0	0	0	0	0	0	0	3.9	0	0	0	0	500	0	5.6
2791011	0	0	0	0	0	36	1	12.1	116	11.7	20	1.08	0	107	139	3.7	79	1	108	0	72	0	84	0	24	12	5	1	0	0	0	0	0	0	0	0	0	0	0	0	0	1.4	0	0	0	0	200	1	12.3
1743065	0	1	0	0	0	59	2	10.1	121	7.2	30	2.94	0	139	130	3.1	74	1	108	0	72	0	84	0	25	11	12	1	0	0	0	0	1	0	0	0	0	0	0	0	0	3.7	0	0	0	0	2500	0	1.7
2362089	0	0	0	0	0	56	1	9.2	6	0.1	22	0.48	0	117	130	3.4	81	1	108	0	72	0	84	0	16	11	7	1	0	0	0	0	1	0	0	0	0	0	0	0	0	1	0	0	0	0	600	0	1
973424	1	0	0	0	0	64	1	7.3	21	12.6	65	2.8	0	111	138	4.9	61	1	107	0	72	0	84	1	15	15	11	1	0	0	0	0	1	0	1	0	0	0	0	0	0	4.2	0	0	0	0	75	0	2.9
1773256	1	0	0	0	0	72	1	12.2	167	24.5	27	1.3	0	155	140	4.3	97	1	107	0	72	0	84	0	27	12	6	1	0	0	0	0	1	0	0	0	0	0	0	0	0	9.5	0	0	0	0	3200	0	2.7
3142430	0	0	0	0	0	78	1	12.3	89	17.7	44	2.5	0	124	137	5.8	73	0	122	0	72	0	83	0	16	11	9	1	0	0	0	0	0	0	0	0	0	0	0	0	0	1.9	0	0	0	0	2550	0	3.9
869553	0	0	0	0	0	56	1	14.7	51	17.5	45	2.44	0	130	127	6.1	98	0	119	0	72	0	83	0	20	15	11	1	0	0	0	0	0	1	0	0	0	0	0	0	0	6.4	0	0	0	0	1	1	3.7
1570625	0	0	0	0	0	61	1	10.8	180	20.66	19	1.52	0	158	133	6.6	67	0	117	0	72	0	83	1	18	11	8	1	1	0	0	1	0	0	0	0	0	0	0	0	0	3.7	0	0	1	0	120	0	1.8
959879	0	0	0	0	0	78	2	10	83	18	23	0.68	0	100	136	3.7	91	1	105	0	72	0	83	1	16	14	5	1	0	0	0	0	1	1	1	0	0	0	0	0	0	0.7	0	0	0	0	40	0	4.6
1123798	0	0	0	0	0	82	1	12.2	139	25.43	43	2	0	86	135	4.7	90	1	104	0	72	0	83	0	21	12	9	1	0	0	0	0	1	0	0	0	0	0	0	0	0	3.3	0	0	1	0	250	0	2.5
1205106	0	0	0	0	0	66	1	11.1	127	6.8	7	0.53	0	124	131	2.9	103	0	114	0	72	0	82	0	38	11	4	1	0	0	0	0	0	0	0	0	0	0	0	0	0	3.7	0	0	0	0	350	1	10.8
1627015	0	0	0	0	0	52	1	10.9	195	13.46	19	0.59	0	161	140	4.3	79	1	103	0	72	0	82	1	20	12	6	1	0	0	0	0	1	0	0	0	0	0	0	0	0	2.2	0	0	0	0	200	0	1.9
1588900	0	0	0	0	1	45	1	7.9	65	21.95	46	1.28	0	202	131	5.9	132	1	102	0	72	0	82	1	14	12	12	1	0	0	0	0	1	0	0	0	0	0	0	0	0	8.4	0	0	0	0	336	1	1
3064907	0	0	0	0	0	70	2	8.8	132	7.7	19	0.83	0	173	133	4.6	99	1	101	0	72	0	82	1	23	12	8	1	0	1	0	0	1	0	0	0	0	0	0	0	0	2.3	0	0	0	1	30	0	6.8
1591981	0	0	0	0	0	27	2	8.7	230	23.28	34	2.18	0	123	133	7.5	104	1	101	0	72	0	82	1	11	12	8	1	0	0	0	0	0	0	0	0	0	0	0	0	0	2.4	0	0	0	0	250	0	10.6
2808282	0	0	0	0	0	60	2	11.3	224	15	33	3.63	0	83	142	4.5	90	1	99	0	72	0	81	0	15	12	11	1	0	0	0	0	0	0	0	0	0	0	0	0	0	4.5	0	0	0	0	50	0	0.5
3138681	1	0	0	0	0	25	2	14.2	265	33.3	14	1	0	179	141	4	103	1	99	0	72	0	81	0	14	12	8	1	0	0	1	0	0	0	0	0	0	0	0	0	0	2.6	0	0	0	0	625	0	3.6
1076226	0	0	0	0	0	40	1	12.5	139	29.3	32	1.8	0	216	133	4.1	85	1	98	0	72	0	81	0	20	12	6	1	0	0	0	0	0	0	0	0	0	0	0	0	0	1.4	0	0	0	0	300	0	2.2
2458750	0	0	0	0	0	44	1	5.9	24	24.7	70	5.92	0	144	132	4.7	96	1	98	0	72	0	81	0	24	12	15	1	0	0	0	0	1	0	0	0	0	0	0	0	0	8	0	0	0	0	0	0	6.5
3042214	0	1	0	0	0	61	2	11.2	137	16.6	12	1	0	136	131	3.5	78	0	109	0	72	0	80	0	24	11	5	1	0	1	0	0	0	0	0	0	0	0	0	0	0	3.7	0	0	0	0	30	0	2.5
2688794	1	0	0	0	1	46	2	8.4	438	35.2	28	3.69	0	465	143	7.6	69	1	96	0	72	0	80	0	21	12	10	1	0	1	0	0	0	0	0	0	0	0	0	0	0	7.9	0	0	0	0	30	1	27.8
3148938	0	1	0	0	0	56	2	10.1	274	29.79	17	0.62	0	257	152	5.1	98	1	95	0	72	0	80	0	24	12	2	1	0	0	0	0	0	0	0	0	0	0	0	0	0	2.5	0	0	0	0	180	0	2.1
1588900	0	0	0	0	1	45	1	7.9	65	21.95	46	1.28	0	202	131	5.9	132	1	102	0	72	0	79	0	14	11	12	1	0	0	0	0	1	0	0	0	0	0	0	0	0	8.4	0	0	0	0	911	1	1
1104043	1	0	0	0	0	58	1	11.1	113	24.9	15	1.4	0	96	135	4	114	0	92	0	72	0	79	0	21	12	7	1	0	0	0	0	1	0	0	0	0	0	0	0	0	3.3	0	0	0	0	250	0	1.8
1591981	0	0	0	0	0	27	2	8.7	230	23.28	34	2.18	0	123	133	7.5	104	1	101	0	72	0	78	0	11	11	8	1	0	0	0	0	0	0	0	0	0	0	0	0	0	2.4	0	0	0	0	250	0	10.6
2688794	1	0	0	0	1	46	2	8.4	438	35.2	28	3.69	0	465	143	7.6	69	1	96	0	72	0	77	0	24	11	10	1	0	1	0	0	0	0	0	0	0	0	0	0	0	7.9	0	0	0	0	30	1	27.8
2690815	1	0	0	0	0	89	2	10.1	61	19.8	31	2.73	0	145	140	3.7	97	0	87	0	72	0	77	0	27	12	7	1	0	0	0	0	1	0	0	0	0	0	0	0	0	4.1	0	0	0	0	336	1	0.9
2695687	0	0	0	0	1	78	2	8	136	17.1	124	4.21	0	138	131	7.9	98	0	127	0	72	1	64	0	24	11	10	1	0	0	0	0	1	0	0	0	0	0	0	0	0	3.7	0	0	0	0	0	0	4.9
307672	0	1	0	0	0	70	1	11.7	203	10.6	18	1	0	107	136	4.8	102	0	219	0	71	0	120	1	36	10	9	1	0	0	0	0	1	1	1	0	0	0	0	0	0	0.8	0	0	1	0	336	1	0.1
2046074	0	0	0	0	0	87	2	9.8	183	18.3	24	2.1	0	195	127	5.4	90	0	193	0	71	0	112	1	15	12	5	1	0	0	0	1	0	0	0	0	0	0	0	0	0	1.6	0	0	0	0	200	0	0.7
1582640	0	0	0	0	0	70	2	11.8	158	18.51	20	1.73	0	137	136	4.5	82	0	179	0	71	0	107	1	20	12	8	1	0	0	0	0	1	0	0	0	0	0	0	0	0	1.6	0	0	0	0	350	0	2.3
713754	0	0	0	1	0	80	2	8.9	139	5.3	24	0.89	0	154	136	3.9	106	0	170	0	71	0	104	1	22	15	6	1	0	0	0	0	1	1	0	0	0	0	0	0	0	2.5	0	0	0	0	88	0	0.9
2491382	0	0	0	0	0	45	2	7.2	376	23.8	57	2.52	0	246	130	6.8	74	0	159	0	71	0	100	1	20	12	7	1	0	0	0	0	1	0	0	0	0	0	0	0	0	0.9	0	0	1	0	200	0	14.3
1359679	0	0	0	0	0	76	2	7.2	131	29.2	44	1.99	0	187	141	5.9	138	0	148	0	71	0	100	0	24	11	8	1	0	0	0	0	0	0	0	0	0	0	0	0	0	3.7	0	0	0	0	40	1	1.8
1143434	0	0	0	1	0	88	1	10	192	13.71	46	2.65	0	132	134	4.6	106	0	148	0	71	0	97	1	18	12	3	1	0	0	0	0	0	0	0	0	0	0	0	0	0	5.4	0	0	0	0	100	0	2.2
1359679	0	0	0	0	0	76	2	7.2	131	29.2	44	1.99	0	187	141	5.9	138	0	148	0	71	0	97	1	21	12	8	1	0	0	0	0	0	0	1	0	0	0	0	0	0	3.7	0	0	0	0	40	1	1.8
1580665	0	0	0	0	0	67	2	9.3	273	13.62	15	1.12	0	102	129	4.4	90	0	146	0	71	0	96	1	16	12	3	1	0	0	0	0	1	0	0	0	0	0	0	0	0	2.1	0	0	0	0	850	0	2.2
2995457	0	0	0	0	0	75	2	7.9	183	9.9	8	0.94	0	126	137	3.6	104	0	145	0	71	0	96	1	21	12	2	1	0	0	0	0	0	0	0	0	0	0	0	0	0	3.9	0	0	1	0	336	0	1.1
2491382	0	0	0	0	0	45	2	7.2	376	23.8	57	2.52	0	246	130	6.8	74	0	159	0	71	0	95	1	20	11	7	1	0	0	0	0	1	0	0	0	0	0	0	0	0	0.9	0	0	1	0	200	0	14.3
277354	0	0	0	0	0	50	2	7.6	267	20.3	35	1.3	0	231	135	4.2	76	0	144	0	71	0	95	1	30	14	7	1	0	0	0	0	1	1	1	0	0	0	0	0	0	1	0	1	0	0	75	0	3.5
3110840	0	1	0	0	0	27	2	9.5	184	20.3	17	1.07	0	138	131	3.8	93	0	142	0	71	0	95	1	22	12	5	1	0	0	0	0	0	0	0	0	0	0	0	0	0	1	0	0	0	0	200	0	8
2391756	0	0	0	0	0	83	1	11.6	79	7.2	17	0.9	0	139	139	3.3	81	0	128	0	71	0	95	0	26	11	4	1	0	0	0	0	1	0	0	0	0	0	0	0	0	3.7	0	0	0	0	200	0	2.8
1122727	0	0	0	0	0	83	1	8.1	138	11.87	41	1.7	0	191	132	4.2	120	0	140	0	71	0	94	1	17	12	5	1	0	0	0	0	1	0	0	0	0	0	0	0	0	4.3	0	0	0	0	20	0	3.5
2818641	1	0	0	0	0	80	2	11.4	119	29.4	35	2.51	0	185	138	4.6	116	0	139	0	71	0	94	1	22	12	4	1	0	0	0	0	1	0	0	0	0	0	0	0	0	12	0	1	1	0	336	0	3.8
2155433	0	0	0	1	0	66	2	10.4	266	10.4	22	1.52	0	170	134	4.2	85	0	139	0	71	0	94	0	19	12	3	1	0	0	0	0	1	0	0	0	0	0	0	0	0	1.1	0	0	0	0	450	0	1.4
1084202	0	0	0	0	0	70	1	10.1	143	13.08	25	1	0	88	137	4.4	73	0	138	0	71	0	93	0	19	12	2	1	0	0	0	0	1	0	0	0	0	0	0	0	0	3.9	0	0	0	0	175	0	1.4
973418	0	0	0	0	0	89	2	9.2	216	9.4	32	1.05	0	146	146	4.6	90	0	137	0	71	0	93	1	21	13	4	1	0	1	0	0	0	0	1	0	0	0	0	0	0	2	0	0	0	0	140	0	3.5
2359846	0	0	0	0	0	89	1	9.4	178	18.5	23	0.8	0	57	132	5.6	114	0	130	0	71	0	93	0	30	11	5	1	0	0	0	0	1	0	0	0	0	0	0	0	0	3.7	0	0	0	0	300	1	1.4
3066947	0	1	0	0	0	49	1	10.9	84	12.8	67	9.66	0	229	125	4.7	77	0	135	0	71	0	92	1	11	12	13	1	0	0	0	0	1	0	0	0	0	0	0	0	0	1.17	0	1	1	0	450	1	0.6
3327013	0	0	0	0	0	57	2	8.4	292	17.1	16	1.63	0	121	136	4.6	90	0	133	0	71	0	92	1	22	12	6	1	0	0	0	0	0	0	0	0	0	0	0	0	0	3.9	0	0	1	0	30	0	12.7
2723756	1	0	0	1	0	67	1	9.9	110	40.2	52	2.17	0	139	133	3.8	67	0	132	0	71	0	91	1	16	12	6	1	0	0	0	0	1	0	0	0	0	0	0	0	0	2.4	0	0	0	0	200	0	5.8
2728554	0	1	0	0	0	89	2	7.8	165	13.2	87	4.91	0	100	137	5.1	125	0	131	0	71	0	91	1	21	12	5	1	0	0	0	0	1	0	0	0	0	0	0	0	0	4.7	0	0	1	0	336	0	7.6
3144851	0	1	0	0	0	73	1	10.5	91	17	36	2.4	0	481	137	3.8	92	0	130	0	71	0	91	1	28	12	11	1	0	0	0	0	0	0	0	0	0	0	0	0	0	8.8	0	1	0	0	15	1	9.3
2210186	0	0	0	0	0	70	2	7.4	320	27.1	24	0.9	0	334	134	4	77	0	130	0	71	0	91	1	17	12	6	1	0	0	0	0	1	0	0	0	0	0	0	0	0	4.5	0	0	0	0	60	0	6.5
2359846	0	0	0	0	0	89	1	9.8	183	18.3	23	0.8	0	57	132	5.6	114	0	130	0	71	0	91	1	30	12	5	1	0	0	0	0	1	0	0	0	0	0	0	0	0	3.9	0	0	0	0	300	1	1.4
1566311	0	0	0	0	0	71	1	8.1	141	5.81	5	0.51	0	97	143	4.5	85	0	129	0	71	0	90	1	11	12	9	1	0	0	0	0	1	0	0	0	0	0	0	0	0	1.1	0	0	0	0	250	1	12.5
962852	0	0	0	0	0	54	2	8.5	77	13.1	75	6.54	0	191	124	4.4	95	0	128	0	71	0	90	1	14	15	15	1	0	0	0	0	1	0	1	0	0	0	0	0	0	1.7	0	0	0	0	750	0	4.8
2391756	0	0	0	0	0	83	1	11.6	79	7.2	17	0.9	0	139	139	3.3	81	0	128	0	71	0	90	1	26	12	4	1	0	0	0	0	1	0	0	0	0	0	0	0	0	3.9	0	0	0	0	200	0	2.8
3338010	0	0	0	0	0	63	2	8.8	130	16.9	10	3.58	0	241	133	4.2	99	0	127	0	71	0	90	1	13	12	6	1	0	0	0	0	0	0	0	0	0	0	0	0	0	1.7	0	0	0	0	0	0	7.6
3138852	0	0	0	0	0	47	1	11.4	66	20.2	35	4.03	0	215	135	7.8	113	0	126	0	71	0	89	1	18	12	19	1	0	0	0	0	1	0	0	0	0	0	0	0	0	8.8	0	1	0	0	10	0	8
605345	0	0	0	0	0	33	1	9	56	15.2	36	0.64	0	122	150	4.1	90	0	124	0	71	0	89	1	21	14	12	1	1	0	0	0	0	1	0	0	0	0	0	0	0	3.9	0	0	1	0	53	0	8.9
1040638	0	0	0	0	0	73	1	13.3	214	24.9	91	4.32	0	151	135	6.8	62	0	124	0	71	0	89	1	12	12	7	1	0	0	0	0	1	0	1	0	0	0	0	0	0	6	0	0	1	1	500	0	2.5
1576768	0	0	0	0	0	57	2	14.5	219	43.71	24	1.31	0	206	138	4.8	84	0	124	0	71	0	89	0	21	12	8	1	0	0	0	0	1	0	0	0	0	0	0	0	0	3.9	0	0	1	0	466	0	19.5
2358980	0	0	0	0	0	67	2	12.2	528	18.4	38	2.31	0	232	132	5.1	100	0	124	0	71	0	89	0	28	12	11	1	0	0	0	0	1	0	0	0	0	0	0	0	0	1.8	0	0	0	0	160	0	5.5
1125886	0	0	0	0	0	31	1	9.8	32	17.8	38	5.4	0	210	139	3.8	92	0	121	0	71	0	88	0	12	12	15	1	0	0	0	0	1	0	0	0	0	0	0	0	0	8.5	0	0	0	0	0	0	10.8
1586121	0	0	0	0	0	86	1	9.6	290	16.83	22	1.4	0	222	138	3.8	117	0	119	0	71	0	87	0	27	12	3	1	0	0	0	0	0	0	0	0	0	0	0	0	0	3.4	0	0	0	0	336	0	1
1835251	0	0	0	0	0	29	1	9.8	183	18.3	41	2.3	0	186	136	4.6	98	0	119	0	71	0	87	0	24	12	3	1	0	0	0	0	1	0	0	0	0	0	0	0	0	3.9	0	0	0	0	336	0	0.2
413696	1	0	0	0	0	65	1	7.6	214	5.7	23	1.49	0	102	134	4.7	63	0	118	0	71	0	87	0	18	14	6	1	0	0	0	0	0	1	0	0	0	0	0	0	0	4.6	0	0	0	0	0	0	2.1
2084303	1	0	0	0	0	62	1	7.7	235	15	18	1.41	0	111	137	4.2	91	0	118	0	71	0	87	0	23	12	5	1	0	0	0	0	1	0	0	0	0	0	0	0	0	1.1	0	0	0	0	350	0	1.6
2684271	1	0	0	0	0	67	1	10.7	206	18.2	17	0.93	0	201	134	3.4	95	0	118	0	71	0	87	0	20	12	4	1	0	0	0	0	0	0	0	0	0	0	0	0	0	1.2	0	0	0	0	2850	1	3.9
14256038	1	0	0	0	0	45	2	10.4	340	19.4	12	0.7	0	164	146	4.7	124	0	118	0	71	0	87	0	24	10	2	1	0	1	0	0	0	0	1	0	0	1	0	0	1	2.4	0	0	0	0	2695	0	8.76
962116	0	0	0	0	0	60	1	7.5	279	19.9	78	1.22	0	387	135	4.3	90	0	117	0	71	0	86	0	21	15	6	1	0	1	0	0	0	0	1	0	0	0	0	0	0	0.9	0	0	0	0	700	0	13
1059590	0	0	0	0	0	36	2	10.4	145	2.7	6	0.6	0	121	134.2	5.5	104	0	117	0	71	0	86	0	18	12	7	1	0	0	0	0	0	0	1	0	0	0	0	0	0	4.31	0	0	0	0	1250	0	5
2714417	0	0	0	0	0	47	1	10.1	255	10.8	8	0.59	0	107	137	3.8	90	0	117	0	71	0	86	0	18	12	7	1	0	1	0	0	0	0	0	0	0	0	0	0	0	3.9	0	1	0	0	700	1	7.4
2930106	0	0	0	0	0	71	1	9.2	183	27.5	26	0.62	0	294	139	3.4	90	0	117	0	71	0	86	0	21	12	6	1	0	0	0	0	0	0	0	0	0	0	0	0	0	3.9	0	0	0	0	336	0	1.1
3332859	0	0	0	0	0	57	1	7.6	141	18.3	14	0.74	0	124	141	5.2	93	0	116	0	71	0	86	0	18	12	5	1	0	0	0	0	0	0	0	0	0	0	0	0	0	3.9	0	0	1	0	150	0	6.1
1040638	0	0	0	0	0	73	1	13.3	214	24.9	91	4.32	0	151	135	6.8	62	0	124	0	71	0	85	1	12	11	7	1	0	0	0	0	1	0	1	0	0	0	0	0	0	6	0	0	1	1	500	0	2.5
3149078	0	0	0	0	0	56	1	9.8	332	12.1	18	1.4	0	147	137	3.7	81	0	114	0	71	0	85	1	11	12	2	1	0	0	0	0	0	0	0	0	0	0	0	0	0	2.6	0	0	0	0	0	0	1.7
1506580	0	0	0	0	0	82	1	12.4	94	19.2	45	4.36	0	131	141	4.1	90	0	114	0	71	0	85	0	18	12	12	1	0	0	0	1	0	0	1	0	0	0	0	0	0	4.4	0	0	0	0	100	0	5.9
2360257	1	0	0	0	0	65	2	10.6	100	39.2	42	1.51	0	132	145	3.7	109	0	113	0	71	0	85	1	19	12	6	1	0	0	0	0	1	0	0	0	0	0	0	0	0	3.9	0	0	0	0	275	0	3.1
813288	0	0	0	1	0	42	1	9.9	312	32	59	1.5	0	382	130	3.9	98	0	113	0	71	0	85	0	21	8	7	1	0	0	0	0	1	1	0	0	0	0	0	0	0	1.5	0	0	0	0	800	0	10.5
2765152	0	0	0	0	0	55	2	12.4	43	30.4	55	1.74	0	210	153	4	91	0	113	0	71	0	85	0	21	12	12	1	0	1	0	0	0	0	0	0	0	0	0	0	0	6.6	0	0	0	0	70	0	15.8
3135511	0	0	0	0	1	60	1	10.6	142	44.7	13	1.5	0	137	131	5.9	115	0	113	0	71	0	85	0	19	12	6	1	0	0	0	0	0	0	0	0	0	0	0	0	0	5.2	0	0	0	0	130	0	5.6
3135511	0	0	0	0	1	60	1	10.6	142	44.7	13	1.5	0	137	131	5.9	115	0	113	0	71	0	85	0	19	11	6	1	0	0	0	0	0	0	0	0	0	0	0	0	0	5.2	0	0	0	0	130	0	5.6
1507647	0	0	0	0	0	43	1	7.9	146	6.8	20	1.11	0	145	133	4.9	86	0	112	0	71	0	85	0	21	12	7	1	0	1	0	0	0	0	1	0	0	0	0	0	0	5.4	0	0	0	1	90	1	7.4
2680217	0	0	0	0	0	75	1	8.7	121	12.8	30	2.8	0	91	132	4	98	0	112	0	71	0	85	0	14	12	4	1	0	0	0	0	1	0	0	0	0	0	0	0	0	1.8	0	0	0	0	200	0	1.6
3334692	0	0	0	0	0	58	2	11.1	300	13.2	18	1.86	0	123	132	4.7	80	0	112	0	71	0	85	0	29	12	8	1	0	0	0	0	0	0	0	0	0	0	0	0	0	6.1	0	0	0	1	160	0	5.5
3138852	0	0	0	0	0	47	1	11.4	66	20.2	35	4.03	0	215	135	7.8	113	0	126	0	71	0	84	0	18	11	19	1	0	0	0	0	1	0	0	0	0	0	0	0	0	8.8	0	1	0	0	10	0	8
975856	0	0	0	0	0	63	1	7.5	303	10.9	20	0.5	0	142	137	4.3	57	0	111	0	71	0	84	0	10	15	8	1	0	0	0	0	1	0	1	0	0	0	0	0	0	3.9	0	0	0	0	500	0	9.8
1769814	0	0	0	0	0	89	1	8	98	6.2	49	2.67	0	177	142	4.4	104	0	110	0	71	0	84	1	18	12	10	1	0	0	0	0	1	0	0	0	0	0	0	0	0	3.9	0	0	0	0	575	0	9.9
1476441	0	0	0	1	0	25	1	10.5	92	16.6	31	2.25	0	112	133	4.6	111	0	110	0	71	0	84	0	20	12	8	1	0	0	0	0	0	0	1	0	0	0	0	0	0	2.53	0	0	0	0	250	0	1.8
2760704	1	0	0	1	1	73	2	14.9	192	22.6	43	1.04	0	198	138	4.1	130	0	109	0	71	0	84	1	21	12	9	1	0	0	0	0	1	0	0	0	0	0	0	0	0	3	0	1	0	0	15	0	1.8
284517	0	0	0	0	0	67	1	15.5	182	28.2	18	0.7	0	184	126	3.7	116	0	109	0	71	0	84	0	18	12	10	1	0	0	0	0	1	1	1	0	0	0	0	0	0	10.1	0	0	0	0	150	0	0.3
1756683	0	1	0	0	0	42	2	7.6	261	31.3	41	1.15	0	267	133	4.1	90	0	109	0	71	0	84	0	30	12	8	1	0	0	0	0	1	0	0	0	0	0	0	0	0	0.5	0	1	0	0	700	0	17.1
3042280	0	0	0	0	0	88	1	11.4	82	30.9	47	4.27	0	243	139	4.7	86	0	109	0	71	0	84	0	20	12	15	1	0	0	1	0	1	0	0	0	0	0	0	0	0	4.33	0	0	1	0	0	1	0.7
3109811	0	0	0	0	0	32	2	9.7	26	12.1	59	3.04	0	126	134	3.7	81	0	109	0	71	0	84	0	36	12	10	1	0	0	0	0	1	0	0	0	0	0	0	0	0	1.9	0	0	0	1	275	0	2
2829029	0	1	0	0	0	72	1	8.6	463	13.3	24	0.35	0	298	132	4.7	83	1	107	0	71	0	83	1	14	12	6	1	0	1	0	0	0	0	0	0	0	0	0	0	0	3.4	0	0	0	0	336	1	5
524259	1	0	0	0	0	65	1	10.1	139	9.1	50	1.24	0	203	136	5.6	105	1	107	0	71	0	83	0	14	12	8	1	0	0	0	0	1	1	1	0	0	0	0	0	0	3.9	0	0	0	0	45	1	3.8
587954	0	0	0	0	0	79	2	9.8	477	19.8	40	0.78	0	291	145	4.6	97	1	107	0	71	0	83	0	22	10	5	1	0	0	0	0	1	1	0	0	0	0	0	0	0	0.9	0	0	0	0	200	0	12.9
18927189	0	0	0	0	0	60	1	10	301	7.2	6	0.8	0	99	124	4	102	1	106	0	71	0	83	1	21	15	9	1	1	0	0	0	1	0	1	0	0	0	0	0	0	1.8	0	0	0	0	1757	1	0.55
1733187	1	0	0	0	0	33	2	8.7	81	36.4	20	1.52	0	104	137	3.3	116	1	106	0	71	0	83	0	34	12	15	1	0	0	0	0	1	0	0	0	0	0	0	0	0	7.2	0	0	0	0	1050	0	17.2
3165354	0	0	0	0	0	39	1	6.5	148	22.3	68	2.81	0	1078	144	4.6	78	1	106	0	71	0	83	0	18	12	11	1	0	0	0	0	0	0	0	0	0	0	0	0	0	4.3	0	1	0	1	70	0	3.8
1733187	1	0	0	0	0	33	2	8.7	81	36.4	20	1.52	0	104	137	3.3	116	1	106	0	71	0	83	0	34	11	15	1	0	0	0	0	1	0	0	0	0	0	0	0	0	7.2	0	0	0	0	1050	0	17.2
382384	0	0	0	0	0	62	1	11.4	332	15.9	30	1.33	0	386	123	4.8	90	1	105	0	71	0	82	1	21	15	2	1	0	0	0	0	0	1	0	0	0	0	0	0	0	3.9	0	1	0	0	500	0	11.2
949789	0	0	0	0	0	86	2	10.7	264	13.2	23	0.6	0	161	117	4.7	82	1	105	0	71	0	82	1	21	8	4	1	0	0	0	0	1	1	0	0	0	0	0	0	0	1.6	0	0	0	0	250	0	5.1
965030	0	0	0	0	0	77	1	9.4	318	22.2	25	0.754	0	193	139	4.1	74	1	105	0	71	0	82	1	39	7	10	1	0	0	0	0	1	0	1	0	0	0	0	0	0	3.9	0	0	0	0	20	1	3.1
2190125	0	0	0	0	0	60	1	8.2	40	10.7	16	1.08	0	188	149	4.7	72	1	105	0	71	0	82	1	16	12	12	1	0	0	0	0	1	0	0	0	0	0	0	0	0	3.9	0	0	1	0	30	0	4.7
2886651	0	0	0	0	0	74	1	11.2	413	13.3	14	0.69	0	108	138	4.6	106	1	105	0	71	0	82	1	24	12	2	1	0	0	0	0	0	0	0	0	0	0	0	0	0	4	0	0	0	0	400	0	0.9
307212	0	0	0	0	0	68	1	10.7	207	24.2	16	0.9	0	164	127	3.8	74	1	104	0	71	0	82	1	28	15	3	1	0	0	0	0	0	1	1	0	0	0	0	0	0	3	0	0	0	0	1950	0	1.8
2684271	1	0	0	0	0	67	1	10.7	206	18.2	17	0.93	0	201	134	3.4	95	0	118	0	71	0	81	0	20	11	4	1	0	0	0	0	0	0	0	0	0	0	0	0	0	1.2	0	0	0	0	2850	1	3.9
524259	1	0	0	0	0	65	1	10.1	139	9.1	50	1.24	0	203	136	5.6	105	1	107	0	71	0	81	0	14	12	8	1	0	0	0	0	1	1	1	0	0	0	0	0	0	3.7	0	0	0	0	45	1	3.8
967730	0	0	0	0	0	64	2	7.8	289	13.7	15	1.27	0	125	130	4.6	113	1	101	0	71	0	81	0	25	14	7	1	0	0	0	0	1	0	1	0	0	0	0	0	0	1.3	0	0	0	0	30	0	1.8
975202	0	0	0	0	0	58	1	11.1	128	14.4	39	2.1	0	209	140	4	60	1	101	0	71	0	81	0	21	14	12	1	0	0	0	0	1	0	1	0	0	0	0	0	0	2.5	0	0	1	0	100	0	1.4
3088655	0	0	0	0	1	41	2	8.2	106	18.7	13	0.65	0	113	133	4.1	117	1	100	0	71	0	81	0	17	12	3	1	0	0	0	0	1	0	0	0	0	0	0	0	0	3.7	0	0	0	1	30	0	2.1
1590458	0	0	0	0	0	77	2	11.6	279	6.79	32	1.5	0	189	136	4.7	122	1	99	0	71	0	80	0	24	12	5	1	0	1	0	0	0	0	0	0	0	0	0	0	0	1.9	0	0	0	0	300	0	2.1
2277079	0	0	0	0	0	60	2	9	208	9.4	36	2.4	0	134	131	4.6	108	1	99	0	71	0	80	0	26	12	6	1	0	0	0	0	1	0	0	0	0	0	0	0	0	1.1	0	0	0	0	100	0	3.5
512846	0	0	0	0	0	89	1	12.7	76	6.7	25	1.07	0	81	137	4.2	95	1	96	0	71	0	79	0	19	14	11	1	0	0	1	0	0	1	1	0	0	0	0	0	0	1.3	0	0	1	0	60	0	6.6
798643	0	0	0	0	0	81	1	10.6	112	7.5	16	1.1	0	102	131	3.9	122	1	94	0	71	0	79	0	20	8	10	1	0	0	0	0	1	1	0	0	0	0	0	0	0	3.9	0	0	0	0	75	0	6.4
1557176	0	0	0	0	0	61	1	11.9	86	10.28	66	1.59	0	211	134	3.7	108	1	94	0	71	0	79	0	13	12	4	1	0	0	0	0	1	0	0	0	0	0	0	0	0	3.9	0	0	1	0	100	1	6
1849622	0	0	0	0	0	66	2	8.8	176	22.1	97	3.82	0	311	154	4.7	102	0	93	0	71	0	78	0	24	12	9	1	0	0	0	0	1	0	0	0	0	0	0	0	0	2.7	0	1	0	0	336	0	1.2
1123563	0	0	0	0	0	89	1	12.5	78	19.68	29	1.4	0	131	136	5	90	0	93	0	71	0	78	0	21	12	5	1	0	0	0	0	1	0	0	0	0	0	0	0	0	2.8	0	0	0	0	200	0	3.2
14792425	0	0	0	0	0	55	2	13.8	216	8.5	17	1.2	0	213	139	4.1	117	0	92	0	71	0	78	0	42	15	5	1	0	0	1	0	0	0	0	0	0	0	0	0	0	2.4	0	1	1	0	1559	0	4.06
515092	0	0	0	0	1	88	2	11.2	316	23.3	25	1.03	0	290	132	4	129	0	88	0	71	0	77	0	16	7	6	1	0	0	0	0	1	1	1	0	0	0	0	0	0	3.9	0	0	0	1	100	1	3.8
2930106	0	0	0	0	0	71	1	9.2	178	27.5	26	0.62	0	294	139	3.4	98	0	117	0	71	1	64	0	24	11	6	1	0	0	0	0	0	0	0	0	0	0	0	0	0	3.7	0	0	0	0	911	0	1.1
3343836	1	0	0	0	0	70	2	8.1	211	11.2	85	4.05	0	250	137	6.3	66	0	151	0	70	0	101	0	24	11	4	1	0	0	0	0	0	0	0	0	0	0	0	0	0	3.7	0	0	0	0	15	1	7.3
1086468	0	0	0	0	0	77	1	7.1	132	18.58	37	3.3	0	250	140	4.1	90	0	159	0	70	0	100	1	21	12	7	1	1	0	0	0	0	0	0	0	0	0	0	0	0	3.9	0	0	1	0	80	0	4.1
3344256	0	0	0	0	0	73	2	10.3	157	31.7	65	3.35	0	247	136	5.9	69	0	155	0	70	0	100	0	23	11	13	1	0	0	0	0	0	0	0	0	0	0	0	0	0	5.2	0	0	0	0	150	1	1.2
3344256	0	0	0	0	0	73	2	10.3	157	31.7	65	3.35	0	247	136	5.9	69	0	155	0	70	0	98	1	23	12	13	1	0	0	0	0	0	0	0	0	0	0	0	0	0	5.2	0	0	0	0	150	1	1.2
1757621	0	0	0	1	0	66	2	6.1	37	11.6	116	2.24	0	172	136	4.8	88	0	154	0	70	0	98	1	13	12	11	1	1	1	0	0	1	0	0	0	0	0	0	0	0	3.9	0	0	0	0	175	1	3.2
3343836	1	0	0	0	0	70	2	8.1	211	11.2	85	4.05	0	250	137	6.3	66	0	151	0	70	0	97	1	24	12	4	1	0	0	0	0	0	0	0	0	0	0	0	0	0	3.9	0	0	0	0	15	1	7.3
1699614	0	0	0	0	0	78	2	9.4	76	21.37	32	2.58	0	184	138	4.7	99	0	150	0	70	0	97	1	22	12	10	1	0	0	0	0	1	0	0	0	0	0	0	0	0	6.9	0	0	0	0	40	0	3.9
1846321	0	1	0	0	0	61	2	8.7	154	8	31	1.14	0	190	137	3.6	106	0	150	0	70	0	97	1	25	12	3	1	0	0	0	0	1	0	0	0	0	0	0	0	0	3.9	0	0	0	0	1205	0	3.9
2926450	0	0	0	0	0	89	2	8.6	183	4.9	21	1.28	0	97	137	4.1	107	0	148	0	70	0	96	1	21	12	2	1	0	0	0	0	0	0	0	0	0	0	0	0	0	2	0	1	0	0	336	0	1.7
3147305	0	0	0	0	1	84	1	9.3	184	17.73	51	1.88	0	270	142	4.4	88	0	146	0	70	0	95	1	23	12	2	1	0	0	0	0	0	0	0	0	0	0	0	0	1	1.6	0	1	0	0	390	0	13.8
3066391	0	1	0	0	0	79	1	9.7	154	11.7	27	0.85	0	159	128	5	89	0	143	0	70	0	94	1	26	12	8	1	0	0	0	0	1	0	0	0	0	0	0	0	0	1	0	0	1	1	20	1	9
2864512	0	0	0	0	0	86	1	10.8	208	12.6	25	1.22	0	164	129	4.7	122	0	141	0	70	0	94	1	37	12	4	1	0	1	0	0	0	0	0	0	0	0	0	0	0	2.4	0	0	0	1	400	1	6.5
2356030	0	0	0	0	0	55	1	10.2	142	18.8	41	1.22	0	476	125	4.9	95	0	141	0	70	0	94	0	20	12	5	1	0	0	1	0	0	0	0	0	0	0	0	0	0	3.9	0	0	0	0	400	0	0.8
3157076	0	1	0	0	0	83	1	8.5	72	14	31	2	0	258	139	4.7	70	0	139	0	70	0	93	0	16	12	9	1	0	0	0	0	0	0	0	0	0	0	0	0	0	4.1	0	1	0	0	120	0	5
2383711	0	0	0	0	0	59	2	8.4	285	11.3	28	1.32	0	118	135	4.2	78	0	137	0	70	0	92	1	22	12	2	1	0	0	0	0	1	0	0	0	0	0	0	0	0	3.9	0	0	1	0	1175	0	0.9
3153184	0	0	0	0	0	60	1	6.6	179	8.9	26	3.2	0	145	139	6.3	84	0	136	0	70	0	92	1	18	12	4	1	0	0	0	0	0	0	0	0	0	0	0	0	1	0.5	0	0	0	0	950	0	14.3
1464994	0	0	0	0	1	61	1	13.9	36	21.3	31	1.45	0	145	140	4.8	95	0	131	0	70	0	90	1	29	12	13	1	0	0	0	0	1	0	1	0	0	0	0	0	0	6.23	0	0	0	0	120	0	9.8
3035079	0	1	0	0	0	24	1	12.6	206	17.7	15	1.14	0	172	130	4.2	107	0	130	0	70	0	90	1	27	12	3	1	0	0	0	0	1	0	0	0	0	0	0	0	0	2.5	0	0	0	1	375	0	44.4
2783672	0	0	0	0	0	66	1	8.7	55	13.4	54	1.58	0	204	142	4.3	86	0	130	0	70	0	90	1	11	12	9	1	0	0	1	0	0	0	0	0	0	0	0	0	0	3.9	0	0	1	0	2000	0	4.4
3223305	0	0	0	0	0	73	1	9.9	166	10.6	56	8.3	0	273	126	4.7	90	0	130	0	70	0	90	1	21	12	12	1	0	0	0	0	0	0	0	0	0	0	0	0	0	7.7	0	0	0	0	336	0	5
321226	0	0	0	0	0	58	2	9.9	92	7.5	23	1.16	0	115	134	4.2	107	0	129	0	70	0	90	1	21	12	6	1	0	0	0	0	0	1	0	0	0	0	0	0	0	4.3	0	0	0	0	1950	0	1.4
2721009	0	0	0	0	0	53	1	7.8	73	15.6	80	15.4	0	237	138	4.4	84	0	129	0	70	0	90	1	16	12	8	1	0	0	0	0	1	0	0	0	0	0	0	0	0	7.8	0	1	0	0	336	0	2.1
588791	0	0	0	0	0	71	1	11.5	120	17.6	17	1.83	0	107	137	3.5	106	0	128	0	70	0	89	0	24	15	8	1	0	0	0	0	1	1	0	0	0	0	0	0	0	2.7	0	0	0	0	110	0	1.4
1795652	0	1	0	0	0	89	2	9.1	113	11.7	40	2.31	0	148	125	8.4	60	0	128	0	70	0	89	0	22	12	8	1	0	0	0	0	1	0	0	0	0	0	0	0	0	1.5	0	0	0	0	336	0	1.9
1979324	0	0	0	0	0	59	1	10.8	145	12.9	26	1	0	118	141	4.2	75	0	128	0	70	0	89	0	27	12	5	1	0	0	0	0	1	0	0	0	0	0	0	0	0	1.5	0	0	0	0	120	0	6.5
762761	0	0	0	0	0	58	2	10	261	13.6	3	0.48	0	119	122	3.9	94	0	127	0	70	0	89	0	24	15	7	1	0	0	0	0	1	1	0	0	0	0	0	0	0	0.9	0	0	0	0	179	0	4
971247	0	0	0	0	0	52	2	10.2	46	19.8	14	1.32	0	325	142	3.8	135	0	127	0	70	0	89	0	30	13	11	1	1	0	0	0	0	0	1	0	0	0	0	0	0	13.5	0	0	0	0	40	1	0.9
1580279	0	0	0	0	0	73	1	11.8	211	19.75	34	1.97	0	193	137	4.1	91	0	126	0	70	0	89	0	16	12	9	1	0	0	0	0	1	0	0	0	0	0	0	0	0	5	0	0	0	0	100	0	3.8
1795652	0	1	0	0	0	89	2	9.1	113	11.7	40	2.31	0	148	125	8.4	60	0	128	0	70	0	88	0	22	11	8	1	0	0	0	0	1	0	0	0	0	0	0	0	0	1.5	0	0	0	0	911	0	1.9
422556	0	0	0	0	0	34	1	6.1	240	38.4	74	13.58	0	349	131	6.3	110	0	125	0	70	0	88	0	24	8	12	1	0	0	0	0	0	1	0	0	0	0	0	0	0	3.9	0	1	1	0	0	1	3.9
1163678	0	0	0	0	0	83	1	11.7	155	14.34	36	1.4	0	102	134	5.2	129	0	124	0	70	0	88	0	31	12	4	1	0	0	0	0	0	0	0	0	0	0	0	0	0	3.9	0	0	0	0	400	1	11.1
2014634	0	0	0	1	0	49	1	19.1	242	19	32	1.25	0	617	137	4.4	105	0	124	0	70	0	88	0	30	12	3	1	0	0	0	0	1	0	0	0	0	0	0	0	0	7.4	0	0	0	0	100	0	28.8
3081674	0	0	0	0	0	23	2	11.2	172	18.5	13	0.93	0	146	133	4.6	85	0	123	0	70	0	88	1	18	12	5	1	0	0	0	0	0	0	0	0	0	0	0	0	0	1.1	0	0	0	1	250	0	3.4
3153184	0	0	0	0	0	60	1	6.6	179	8.9	26	3.2	0	145	139	6.3	84	0	136	0	70	0	87	0	18	11	4	1	0	0	0	0	0	0	0	0	0	0	0	0	1	0.5	0	0	0	0	950	0	14.3
2674987	0	0	0	0	0	49	1	13.3	163	16.7	32	1.72	0	427	134	5.8	75	0	122	0	70	0	87	1	18	12	8	1	0	0	0	0	1	0	0	0	0	0	0	0	0	2.7	0	1	1	0	400	0	21.1
2748124	0	0	0	0	0	80	2	9.3	280	42	38	1.26	0	231	135	3.8	114	0	120	0	70	0	87	1	34	12	6	1	1	1	1	0	1	0	0	0	0	0	0	0	0	2	0	1	0	0	38	0	5.7
1534984	1	1	0	0	0	73	1	9.6	88	22.1	57	2.9	0	206	133	5	86	0	120	0	70	0	87	0	18	12	9	1	0	0	0	0	1	0	1	0	0	0	0	0	0	4.83	0	0	0	0	400	0	2.4
2717594	0	0	0	0	0	79	2	7.5	327	12.4	32	1.04	0	133	133	4.5	90	0	120	0	70	0	87	0	20	12	3	1	0	0	0	0	0	0	0	0	0	0	0	0	0	3.9	0	0	0	0	200	0	5.7
2968776	0	0	0	0	0	74	1	12.4	183	24.7	31	2.01	0	82	128	6.2	92	0	119	0	70	0	86	0	21	12	7	1	0	0	0	0	0	0	0	0	0	0	0	0	0	3.9	0	0	0	0	336	0	5.9
3199671	0	0	0	0	0	29	1	5.9	10	2.1	11	0.71	0	111	139	3.6	111	0	119	0	70	0	86	0	16	12	8	1	0	0	0	0	0	0	0	0	0	0	0	0	0	0.9	0	0	0	0	125	0	2.9
2397752	0	0	0	0	0	76	1	7.3	288	10.7	40	1.42	0	132	142	4.1	90	0	118	0	70	0	86	0	25	12	5	1	0	0	0	1	0	0	0	0	0	0	0	0	0	3.9	0	0	0	0	750	0	1.8
2801417	0	1	0	0	0	58	1	7.1	206	40.6	17	0.18	0	142	135	3.6	89	0	118	0	70	0	86	0	14	12	6	1	0	1	0	0	0	0	0	0	0	0	0	0	0	2	0	0	0	0	336	0	17.5
790339	0	0	0	0	0	76	1	14.9	241	2.3	27	1.06	0	139	138	4.1	70	0	117	0	70	0	86	1	21	11	6	1	0	0	0	0	1	1	0	0	0	0	0	0	0	4.1	0	0	0	0	45	0	9.3
2817110	0	0	0	0	0	79	2	9.7	157	14.3	20	1.2	0	156	138	4.5	103	0	117	0	70	0	86	1	23	12	6	1	0	0	0	0	0	0	0	0	0	0	0	0	0	2.6	0	0	1	0	300	0	3.3
501050	1	0	0	0	0	89	2	9.3	279	12.54	40	1.14	0	366	153	4.7	90	0	117	0	70	0	86	0	31	11	7	1	0	0	0	1	0	1	1	0	0	0	0	0	0	4.9	0	1	1	0	50	0	7.3
316957	0	0	0	0	0	49	2	8.2	141	0.3	13	0.7	0	183	136.5	3.28	80	0	116	0	70	0	85	0	23	13	3	1	0	0	0	0	0	1	0	0	0	0	0	0	0	3.9	0	0	0	1	37	0	2.3
3068443	0	1	0	0	0	53	2	6.4	90	16	32	1.17	0	149	139	3.9	74	0	116	0	70	0	85	0	16	12	12	1	0	0	0	0	1	0	0	0	0	0	0	0	0	15	0	0	0	0	25	0	4
2237158	0	0	0	0	0	53	2	9.9	39	17.8	47	1.2	0	113	132	4.7	74	0	115	0	70	0	85	0	13	12	14	1	0	0	0	0	1	0	0	0	0	0	0	0	0	1.5	0	0	0	0	100	1	1
2349600	1	0	0	0	0	46	2	12.2	141	27.8	15	1.13	0	69	135	5.3	77	0	115	0	70	0	85	0	18	12	5	1	0	0	0	0	1	0	0	0	0	0	0	0	0	1.3	0	0	0	0	1000	0	1.1
2144692	0	0	0	0	0	74	2	8.9	306	7.2	15	0.84	0	77	142	3.4	104	0	113	0	70	0	84	0	20	12	5	1	0	0	0	0	1	0	0	0	0	0	0	0	0	3.9	0	0	0	0	75	0	1
2144692	0	0	0	0	0	74	2	8.9	306	7.2	15	0.84	0	77	142	3.4	104	0	113	0	70	0	84	0	20	11	5	1	0	0	0	0	1	0	0	0	0	0	0	0	0	3.7	0	0	0	0	75	0	1
1039543	0	1	0	0	0	55	1	10.9	26	5.6	23	1.7	0	105	143	4	89	0	112	0	70	0	84	1	16	12	12	1	1	0	0	0	1	0	1	0	0	0	0	0	0	13.8	0	0	0	0	100	1	11.3
786719	0	0	0	1	0	52	1	13.3	208	9.7	48	1.28	0	92	138	5	71	0	112	0	70	0	84	0	30	10	6	1	0	0	0	0	1	1	0	0	0	0	0	0	0	1.8	0	0	1	0	60	0	1.7
2802851	0	0	0	0	0	53	2	7.8	164	17.6	20	1.4	0	151	129	4.6	112	0	112	0	70	0	84	0	16	12	7	1	0	1	0	0	0	0	0	0	0	0	0	0	0	5.9	0	0	0	0	50	0	1.3
431171	1	0	0	0	0	66	1	12.4	46	5.6	17	0.46	0	186	128	3.5	81	0	111	0	70	0	84	0	15	14	9	1	0	0	0	0	1	1	1	0	0	0	0	0	0	5.3	0	1	0	0	350	0	2.3
2674987	0	0	0	0	0	49	1	13.3	163	16.7	32	1.72	0	427	134	5.8	75	0	122	0	70	0	83	0	18	11	8	1	0	0	0	0	1	0	0	0	0	0	0	0	0	2.7	0	1	1	0	400	0	21.1
2968776	0	0	0	0	0	74	1	12.4	178	24.7	31	2.01	0	82	128	6.2	92	0	119	0	70	0	83	0	24	11	7	1	0	0	0	0	0	0	0	0	0	0	0	0	0	3.7	0	0	0	0	911	0	5.9
3068632	1	0	0	0	0	68	2	8.5	210	12.5	38	1.84	0	183	135	4.6	72	0	110	0	70	0	83	1	20	12	8	1	0	0	0	0	1	0	0	0	0	0	0	0	0	6.9	0	0	0	0	0	0	25.1
1061450	0	0	0	0	0	60	2	6.7	190	5.3	25	1.8	0	155	134	4.7	90	0	110	0	70	0	83	0	21	12	3	1	0	0	0	0	0	0	1	0	0	0	0	0	0	6.8	0	0	0	0	336	0	0.7
1768665	0	1	0	0	0	67	1	15.9	132	4.4	37	2	0	184	130	5	87	0	110	0	70	0	83	0	25	12	14	1	1	1	0	1	1	0	0	0	0	0	0	0	0	26	0	0	0	0	1925	1	1.6
2844662	0	0	0	1	0	47	1	12.4	150	15	73	5.66	0	184	124	4.7	62	0	110	0	70	0	83	0	22	12	5	1	0	0	0	0	0	0	0	0	0	0	0	0	0	3.9	0	0	0	0	425	0	2.8
3087391	0	1	0	0	0	57	1	9.9	93	10.1	15	0.41	0	108	137	4.2	50	0	110	0	70	0	83	0	18	12	5	1	0	0	0	0	1	0	0	0	0	0	0	0	0	0.9	0	0	0	0	100	0	4.8
3133766	0	0	0	0	0	56	1	10	173	20.2	20	1.52	0	184	133	5.1	104	0	110	0	70	0	83	0	19	12	3	1	0	0	0	0	0	0	0	0	0	1	0	0	0	4.4	0	1	0	0	57	0	1.2
1574207	1	0	0	0	0	47	2	8.7	165	13.02	12	0.61	0	77	137	4.1	98	0	109	0	70	0	83	0	25	12	4	1	0	0	0	0	1	0	0	0	0	0	0	0	0	2.1	0	0	0	0	1000	0	2.5
2675261	0	0	0	0	0	47	1	12.7	153	15	10	0.76	0	115	140	3.9	105	1	108	0	70	0	83	0	12	12	3	1	0	0	0	0	0	0	0	0	0	0	0	0	0	1	0	0	0	0	150	0	0.7
588791	0	0	0	0	0	71	1	11.5	120	17.6	17	1.83	0	107	137	3.5	106	0	128	0	70	0	82	0	24	15	8	1	0	0	0	0	1	1	0	0	0	0	0	0	0	2.7	0	0	0	0	110	0	1.4
340482	0	0	0	0	0	64	2	8.1	177	10.2	13	0.65	0	171	126	4.7	101	1	107	0	70	0	82	1	30	7	7	1	0	0	0	0	0	1	1	0	0	0	0	0	0	0.6	0	0	0	0	700	0	16.4
1470734	0	0	0	0	1	58	2	7.2	15	10	31	1.03	0	243	137	3.7	112	1	107	0	70	0	82	1	26	12	11	1	0	0	0	0	1	0	1	0	0	0	0	0	0	2.6	0	0	0	1	100	1	11.3
2836969	0	0	0	0	0	56	1	9.8	124	35.8	30	2.26	0	118	129	5.3	111	1	106	0	70	0	82	1	25	12	6	1	0	0	0	0	0	0	0	0	0	0	0	0	0	5.3	0	0	0	0	3250	0	13.5
3070594	0	1	0	0	0	63	1	13.1	146	12.8	15	0.46	0	117	139	3.9	75	1	106	0	70	0	82	1	19	12	3	1	0	0	0	0	0	0	0	0	0	0	0	0	0	3.9	0	0	0	1	1	1	7
2216617	1	0	0	0	0	67	1	8	149	30.9	40	1.48	0	339	135	6	81	1	106	0	70	0	82	1	17	12	8	1	1	0	0	0	1	0	0	0	0	0	0	0	0	14.9	0	0	0	0	125	1	10.3
3222835	0	0	0	0	0	63	1	9	291	14.1	23	0.59	0	132	139	4	90	1	106	0	70	0	82	1	19	12	5	1	0	0	0	0	0	0	0	0	0	0	0	0	0	2.4	0	0	0	0	330	0	1.9
528851	0	0	0	0	0	82	1	4.6	73	15.08	19	0.96	0	215	128	4.8	89	1	105	0	70	0	82	1	14	6	10	1	0	1	0	0	1	1	1	0	0	0	0	0	0	0.8	0	0	1	0	100	0	5
1064716	0	0	0	0	0	27	1	10.1	103	6.8	18	1.65	0	92	135	3.8	89	1	105	0	70	0	82	1	12	12	3	1	0	0	0	0	0	0	0	0	0	0	0	0	0	2.9	0	0	0	0	1950	0	1.9
1142226	0	0	0	0	0	74	2	9	251	40.56	21	2.3	0	237	126	3.5	77	1	105	0	70	0	82	1	14	12	6	1	0	0	0	0	0	0	1	0	0	0	0	0	0	3.9	0	0	1	0	600	1	2
2002757	0	0	0	0	0	78	1	5.8	97	50.4	25	2.57	0	154	135	5.6	114	1	100	0	70	0	82	1	18	11	13	1	0	0	0	0	1	0	0	0	0	0	0	0	0	13.7	0	0	1	0	0	1	1.5
316957	0	0	0	0	0	49	2	8.2	141	0.3	13	0.7	0	183	136.5	3.28	80	0	116	0	70	0	81	0	23	13	3	1	0	0	0	0	0	1	0	0	0	0	0	0	0	3.7	0	0	0	1	37	0	2.3
775635	0	0	0	0	0	58	1	9.3	248	21.3	15	1.14	0	69	133	3.7	117	1	104	0	70	0	81	0	25	15	3	1	0	0	0	0	1	1	0	0	0	0	0	0	0	2.1	0	0	0	0	250	0	0.5
955830	1	0	0	0	0	77	2	10.8	87	19.4	42	2.1	0	101	134	4.1	64	1	104	0	70	0	81	0	21	15	7	1	0	0	0	1	1	1	0	0	0	0	0	0	0	1.9	0	0	0	0	40	0	1.7
1856303	0	0	0	0	0	62	1	12.8	201	14.3	35	1.09	0	269	151	3.7	108	1	104	0	70	0	81	0	34	12	6	1	0	0	0	0	1	0	0	0	0	0	0	0	0	3.2	0	0	0	0	300	0	1.5
2772682	0	0	0	0	0	56	1	12.5	128	14.5	21	1.9	0	152	140	3.9	91	1	104	0	70	0	81	0	16	12	8	1	0	0	0	0	1	0	0	0	0	0	0	0	0	5.4	0	0	0	0	85	0	7.3
1596522	0	0	0	0	0	47	2	6.7	134	9.77	58	7.79	0	256	125	3.9	63	1	103	0	70	0	81	0	22	12	6	1	0	0	0	0	0	0	0	0	0	0	0	0	0	5	0	0	0	0	150	0	2.9
568589	0	0	0	0	0	35	1	11.4	300	18.6	13	1.18	0	241	135	4.5	110	1	102	0	70	0	81	0	37	11	10	1	0	0	1	0	0	1	0	0	0	0	0	0	0	4.6	0	0	1	0	1	0	6
584619	0	0	0	0	1	85	2	7.2	217	20.4	17	1	0	332	136	4.2	80	1	102	0	70	0	81	0	20	10	4	1	0	0	0	0	1	1	0	0	0	0	0	0	0	9.3	0	0	0	0	1000	0	6.1
2817013	0	0	0	0	0	73	1	13.3	63	10	34	6.08	0	98	142	3.7	87	1	102	0	70	0	81	0	22	12	11	1	0	0	0	0	1	0	0	0	0	0	0	0	0	3.8	0	1	0	0	0	0	1.5
431171	1	0	0	0	0	66	1	12.4	46	5.6	17	0.46	0	186	128	3.5	81	0	111	0	70	0	80	0	15	14	9	1	0	0	0	0	1	1	1	0	0	0	0	0	0	5.3	0	1	0	0	350	0	2.3
2002757	0	0	0	0	0	78	1	5.8	97	50.4	25	2.57	0	154	135	5.6	114	1	100	0	70	0	80	0	18	12	13	1	0	0	0	0	1	0	0	0	0	0	0	0	0	13.7	0	0	1	0	0	1	1.5
434803	0	0	0	0	0	48	1	9.8	155	25.9	32	1.11	0	194	134	4.5	104	1	99	0	70	0	80	1	21	15	8	1	0	0	0	0	1	1	1	0	0	0	0	0	0	1.2	0	1	1	0	325	0	1
1336105	0	0	0	0	0	42	2	11.5	106	38.4	15	0.86	0	188	139	3.8	130	1	99	0	70	0	80	0	19	12	2	1	0	0	0	0	0	0	1	0	0	0	0	0	0	4	0	0	0	0	550	0	0.3
2143337	0	0	0	0	0	81	1	9.6	335	11.8	18	1.08	0	153	134	4	90	1	99	0	70	0	80	0	31	12	3	1	0	0	0	0	1	0	0	0	0	0	0	0	0	1.7	0	0	0	0	200	0	1.2
2216617	1	0	0	0	0	67	1	8	149	30.9	40	1.48	0	339	135	6	81	1	106	0	70	0	79	0	17	11	8	1	1	0	0	0	1	0	0	0	0	0	0	0	0	14.9	0	0	0	0	125	1	10.3
2830145	0	1	0	0	0	79	1	8.3	643	15.3	37	1.9	0	167	135	4.3	110	1	98	0	70	0	79	0	17	12	4	1	0	0	0	0	1	0	0	0	0	0	0	0	0	1.7	0	1	0	0	300	0	2
962181	0	0	0	0	0	49	1	10.1	27	8.5	8	0.739	0	177	127	4	110	1	97	0	70	0	79	0	27	15	7	1	0	1	0	0	0	0	1	0	0	0	0	0	0	1.2	0	0	0	0	500	0	1.9
2897759	0	1	0	0	0	79	1	13.5	191	13.9	116	4.04	0	182	135	7	105	1	97	0	70	0	79	0	14	12	8	1	0	0	0	0	0	0	0	0	0	0	0	0	0	1.3	0	0	1	0	336	1	2.1
682363	0	0	0	0	0	67	2	12	126	25.5	23	1.85	0	90	136	3.8	64	1	96	0	70	0	79	0	16	15	6	1	0	0	0	0	1	1	0	0	0	0	0	0	0	1.6	0	0	0	0	240	0	1.5
900278	0	0	0	0	0	54	2	9.5	68	14.3	35	2.01	0	130	144	3.6	80	1	96	0	70	0	79	0	30	15	9	1	0	0	0	0	1	1	0	0	0	0	0	0	0	3.1	0	0	0	0	250	0	4.2
2709273	0	0	0	0	0	61	2	10.3	109	37.9	41	1.1	0	621	120	4.9	109	1	94	0	70	0	78	0	20	12	3	1	0	0	0	0	0	0	0	0	0	0	0	0	0	4.1	0	0	0	0	336	0	10.2
1131155	0	0	0	0	0	81	1	7.9	193	32.94	58	1.4	0	182	141	4.1	137	0	93	0	70	0	78	0	24	12	15	1	0	0	0	0	1	0	0	0	0	0	0	0	0	5.6	0	0	0	0	0	1	0.3
974986	1	0	0	0	0	84	2	9.1	240	26.1	44	2.85	0	119	132	6.4	113	0	84	0	70	0	78	0	29	15	14	1	0	0	0	0	1	0	0	0	0	0	0	0	0	3.7	0	0	0	0	0	1	0.5
1146578	0	0	0	0	0	65	1	13	203	33.51	53	1.21	0	286	136	5.1	86	0	92	0	70	0	77	0	22	12	3	1	0	0	0	0	0	0	0	0	0	0	0	0	0	4.9	0	0	0	0	110	0	7.5
3086178	0	1	0	0	0	64	1	8.8	14	8.4	92	3.62	0	101	133	5.1	127	0	90	0	70	0	77	0	19	12	10	1	0	0	1	0	0	0	0	0	0	0	0	0	0	3	0	0	1	0	30	0	3.9
1142226	0	0	0	0	0	74	2	9	251	40.56	21	0	0	237	126	3.5	77	1	105	0	70	0	76	1	14	11	6	1	0	0	0	0	0	0	0	0	0	0	0	0	0	3.7	0	0	1	0	600	1	2
1575121	0	0	0	0	0	75	2	16.1	171	10.27	25	1.85	0	346	134	4.4	114	0	87	0	70	0	76	1	33	12	9	1	0	0	0	0	0	0	0	0	0	0	0	0	0	11.7	0	0	0	0	336	1	0.2
2897759	0	1	0	0	0	79	1	13.5	191	13.9	116	4.04	0	182	135	7	105	1	97	0	70	0	75	0	14	11	8	1	0	0	0	0	0	0	0	0	0	0	0	0	0	1.3	0	0	1	0	911	1	2.1
974986	1	0	0	0	0	84	2	9.1	240	26.1	44	2.85	0	119	132	6.4	113	0	84	0	70	0	75	1	29	15	14	1	0	0	0	0	1	0	1	0	0	0	0	0	0	3.9	0	0	0	0	0	1	0.5
1581008	1	0	0	0	0	89	2	10.9	344	20.44	39	0.68	0	117	130	4.4	64	0	83	0	70	0	74	1	13	12	7	1	0	0	0	0	1	0	0	0	0	0	0	0	0	4.6	0	0	0	0	336	1	3.7
422556	0	0	0	0	0	34	1	6.1	240	38.4	74	13.58	0	349	131	6.3	110	0	125	0	70	1	64	1	24	8	12	1	0	0	0	0	0	1	0	0	0	0	0	0	0	3.7	0	1	1	0	0	1	3.9
2147776	0	0	0	0	0	67	2	9.2	133	20	19	0.6	0	127	144	3.5	84	0	140	0	69	0	104	0	24	11	6	1	0	0	0	0	1	0	0	0	0	0	0	0	0	0.6	0	0	0	0	225	0	1.4
2358687	0	0	0	0	0	69	1	11.7	162	19.7	18	1.02	0	480	135	5.4	94	0	169	0	69	0	102	1	16	12	7	1	0	0	0	0	1	0	0	0	0	0	0	0	0	8.7	0	0	0	0	350	0	11.4
1146592	1	0	0	0	0	87	1	9.3	109	28.95	53	1.74	0	100	143	5.2	73	0	151	0	69	0	96	1	24	12	4	1	0	0	0	0	0	0	0	0	0	0	0	0	0	2.9	0	0	0	0	150	0	4.1
990462	0	0	0	0	0	76	2	9	108	67.8	36	1.3	0	206	138	4.2	83	0	149	0	69	0	96	1	18	15	6	1	0	0	0	0	1	0	1	0	0	0	0	0	0	6.3	0	0	0	0	150	0	2.8
972870	0	0	0	0	0	70	2	10.4	23	36	45	3.51	0	97	142	5	62	0	148	0	69	0	95	1	22	11	18	1	0	0	0	0	1	0	1	0	0	0	0	0	0	5.9	0	0	0	0	600	0	7.3
963603	0	0	0	0	0	60	1	10.9	414	13.4	10	0.75	0	258	141	4.1	76	0	147	0	69	0	95	1	9	10	7	1	0	0	0	0	1	0	1	0	0	0	0	0	0	2.7	0	0	0	0	450	0	6
3024610	0	0	0	0	0	57	1	9	221	27.9	39	1.5	0	432	140	3.7	74	0	144	0	69	0	94	1	21	12	9	1	0	0	0	0	1	0	0	0	0	0	0	0	0	2.3	0	0	1	0	50	1	15
3213984	0	0	0	1	0	35	1	10	204	14	34	4	0	910	129	3.6	110	0	144	0	69	0	94	1	15	12	13	1	0	0	0	0	0	0	0	0	0	0	0	0	0	1.5	0	1	0	0	336	0	3.9
1555799	1	0	0	0	0	58	1	9	5	3.56	10	0.99	0	120	134	3	104	0	143	0	69	0	94	1	25	12	7	1	0	0	0	0	1	0	1	0	0	0	0	0	0	1.5	0	0	0	0	400	1	15.8
2147776	0	0	0	0	0	67	2	9.2	133	20	19	0.6	0	127	144	3.5	84	0	140	0	69	0	93	0	24	12	6	1	0	0	0	0	1	0	0	0	0	0	0	0	0	0.6	0	0	0	0	225	0	1.4
501281	0	0	0	1	0	59	2	10.1	273	20.6	26	1.64	0	437	128	5.3	83	0	137	0	69	0	92	1	27	10	10	1	0	0	0	0	1	1	1	0	0	0	0	0	0	2.2	0	1	0	0	60	0	2.8
1162695	0	0	0	0	0	64	1	13.9	187	11.73	52	3.81	0	167	142	5.3	80	0	137	0	69	0	92	1	14	12	5	1	0	0	0	0	0	0	0	0	0	0	0	0	0	3.3	0	0	0	0	4375	0	1.4
806994	0	0	0	0	0	83	2	10.3	253	20.1	25	1.21	0	275	137	3.5	81	0	122	0	69	0	92	0	40	14	6	1	0	0	0	0	0	1	0	0	0	0	0	0	0	5.1	0	0	0	0	60	1	2.3
975581	0	0	0	0	0	85	1	8.2	117	18.2	26	2.18	0	200	144	3.9	65	0	135	0	69	0	91	1	15	13	10	1	0	0	0	0	1	0	1	0	0	0	0	0	0	1.5	0	0	0	0	75	0	2.5
272323	0	0	0	0	0	50	2	8.1	99	20.3	29	2.8	0	452	131	4.5	111	0	134	0	69	0	91	1	22	14	15	1	0	0	0	0	1	1	1	0	0	0	0	0	0	1.9	0	1	0	0	250	1	14.2
1080749	0	0	0	0	0	75	1	6.9	78	12.43	98	3.8	0	143	137	4	86	0	134	0	69	0	91	1	20	12	15	1	0	0	0	0	1	0	1	0	0	0	0	0	0	3.9	0	0	0	0	5	0	3.9
798721	1	0	0	0	0	58	1	6.2	271	29.4	10	1.3	0	166	141	4.6	94	0	133	0	69	0	90	1	17	9	7	1	0	0	0	0	1	1	0	0	0	0	0	0	0	3	0	0	0	0	336	0	2.7
1099979	0	0	0	0	0	49	2	14.1	219	9	18	1	0	127	141	3.7	90	0	133	0	69	0	90	0	28	12	8	1	0	0	0	0	0	0	0	0	0	0	0	0	0	2.1	0	0	1	0	275	1	0.5
1521527	0	0	0	0	0	81	1	8.9	290	25.4	17	1.16	0	151	135	4.6	81	0	132	0	69	0	90	0	21	12	4	1	0	0	0	1	0	0	1	0	0	0	0	0	0	3.4	0	0	1	0	450	0	6.6
1580205	0	0	0	0	0	62	2	11.8	229	13.08	20	1.04	0	270	144	5.5	112	0	132	0	69	0	90	0	24	12	5	1	0	0	0	0	0	0	0	0	0	0	0	0	0	3.3	0	0	0	0	336	1	3.2
1822806	0	1	0	0	0	61	1	13.5	204	19.6	19	1.98	0	161	135	4.5	64	0	132	0	69	0	90	0	15	12	9	1	0	0	0	0	1	0	0	0	0	0	0	0	0	3.9	0	0	0	0	3150	0	8.4
3197698	0	0	0	0	0	61	1	14.8	61	0.9	19	2.19	0	233	135	4	80	0	131	0	69	0	90	0	19	12	8	1	0	0	0	0	0	0	0	0	0	0	0	0	0	3.5	0	0	0	0	80	0	11.5
268388	0	0	0	0	0	86	1	15.9	199	16.7	23	1.02	0	189	134	4.7	105	0	130	0	69	0	89	0	36	12	3	1	0	0	0	0	0	1	0	0	0	0	0	0	0	2.4	0	0	0	1	336	0	0.1
2780285	0	1	0	0	0	81	2	8	89	11.4	13	1.03	0	135	133	4.6	52	0	130	0	69	0	89	0	18	12	8	1	0	0	0	0	0	0	0	0	0	0	0	0	0	2.3	0	0	0	0	615	0	4.2
3209970	0	0	0	0	0	67	1	6.7	7	1.9	108	2.95	0	278	137	4.7	90	0	130	0	69	0	89	0	17	12	18	1	0	0	0	0	0	0	0	0	0	0	0	0	0	4	0	0	0	0	250	1	2.6
3140363	0	0	0	0	0	62	2	9.6	257	18.2	58	2.1	0	206	124	4.6	163	0	129	0	69	0	89	0	34	12	6	1	0	0	0	0	1	0	0	0	0	0	0	0	0	1	0	1	0	0	150	0	2.1
1127060	0	0	0	0	0	84	1	8.4	146	36.75	43	1.6	0	140	136	4.7	102	0	128	0	69	0	89	0	25	12	9	1	0	0	0	0	1	0	0	0	0	0	0	0	0	1.4	0	0	0	0	95	0	3
1136943	0	0	0	0	0	79	1	11.1	316	25.88	42	1.73	0	154	133	4.9	126	0	128	0	69	0	89	0	32	12	13	1	0	0	0	0	1	0	1	0	0	0	0	0	0	1.9	0	0	0	0	150	1	0.7
1561390	0	0	0	0	0	62	1	9.8	183	18.3	41	2.3	0	186	136	3.2	95	0	125	0	69	0	88	1	21	12	10	1	0	0	0	0	1	0	0	0	0	0	0	0	0	3.9	0	0	1	0	200	0	3.9
1559203	0	0	0	0	0	58	1	8.4	185	18.62	28	0.33	0	174	138	3.9	111	0	124	0	69	0	87	0	25	12	6	1	0	0	0	0	1	0	0	0	0	0	0	0	0	1	0	0	0	0	250	0	4.6
1571180	0	0	0	0	0	58	1	6.7	82	11.4	33	1.39	0	88	131	5.8	80	0	123	0	69	0	87	0	13	12	17	1	0	0	0	0	1	0	0	0	0	0	0	0	0	3	0	0	0	0	50	0	2.1
1606536	0	0	0	0	0	73	2	7.1	285	10.08	37	0.9	0	143	149	4.2	78	0	123	0	69	0	87	0	23	12	12	1	0	0	0	0	1	0	0	0	0	0	0	0	0	2	0	0	0	0	120	0	5.2
2812175	0	0	0	1	0	61	2	5.8	181	10.9	27	2.01	0	176	139	3.8	90	0	123	0	69	0	87	0	18	12	5	1	0	0	0	0	1	0	0	0	0	0	0	0	0	4.9	0	0	0	0	336	0	2.4
2828013	0	0	0	0	0	53	2	10.2	179	23.7	77	8.13	0	182	133	5.9	90	0	123	0	69	0	87	0	20	12	8	1	0	0	0	0	0	0	0	0	0	0	0	0	0	1.6	0	0	0	0	200	0	2.4
806994	0	0	0	0	0	83	2	10.3	253	20.1	25	1.21	0	275	137	3.5	81	0	122	0	69	0	87	0	40	14	6	1	0	0	0	0	0	1	0	0	0	0	0	0	0	5.1	0	0	0	0	60	1	2.3
905350	0	0	0	0	0	85	1	11.1	169	11	11	0.68	0	138	140	4.2	87	0	122	0	69	0	87	0	24	9	5	1	0	0	0	0	1	1	0	0	0	0	0	0	0	2.6	0	0	0	0	25	0	1.1
2811270	0	0	0	0	1	64	1	10.9	352	26.5	50	7.19	0	110	134	6	125	0	121	0	69	0	86	1	21	12	13	1	0	1	0	0	0	0	0	0	0	0	0	0	0	12.3	0	0	1	0	0	1	13
1806550	1	1	0	0	0	39	1	10.1	217	11.8	35	0.75	0	118	140	3.8	110	0	121	0	69	0	86	0	25	12	6	1	0	0	0	0	1	0	0	0	0	0	0	0	0	3.9	0	0	0	0	900	0	1.7
1713092	0	0	0	0	0	55	2	9.8	197	9.65	54	3.84	0	136	126	4.4	73	0	120	0	69	0	86	0	27	12	6	1	0	0	0	0	1	0	0	0	0	0	0	0	0	0.5	0	0	0	0	125	0	3.1
3047317	0	0	0	0	1	53	2	9.1	180	6.5	6	0.83	0	136	137	4.5	78	0	119	0	69	0	86	1	22	12	6	1	0	0	0	0	1	0	0	0	0	0	0	0	0	5.3	0	1	0	1	35	0	8.9
1323777	0	0	0	0	0	67	1	10.3	263	12.8	28	2.68	0	107	134	4.6	80	0	119	0	69	0	86	0	16	12	3	1	0	0	0	0	0	0	1	0	0	0	0	0	0	1.5	0	0	0	0	336	0	3.1
1555799	1	0	0	0	0	58	1	9	5	3.56	10	0.99	0	120	134	3	104	0	143	0	69	0	85	0	25	11	7	1	0	0	0	0	1	0	0	0	0	0	0	0	0	1.5	0	0	0	0	400	1	15.8
840873	0	0	0	0	0	84	1	8.8	230	13.5	79	3.11	0	165	137	4.7	87	0	118	0	69	0	85	0	20	6	8	1	0	1	0	0	1	1	0	0	0	0	0	0	0	6.5	0	0	0	0	20	1	1
886951	1	0	0	0	0	77	1	13.2	485	43.2	26	1.88	0	142	138	3.9	92	0	118	0	69	0	85	0	17	15	6	1	0	0	0	0	1	1	0	0	0	0	0	0	0	7.4	0	0	0	0	65	0	1.6
969893	0	0	0	0	0	50	1	9.8	77	9.5	26	2.13	0	173	129	4	90	0	118	0	69	0	85	0	18	8	11	1	0	0	1	0	0	0	1	0	0	0	0	0	0	3.1	0	0	0	0	60	0	7.3
1005361	0	0	0	0	0	69	1	7.7	153	8.7	38	1.4	0	81	131	4.5	125	0	117	0	69	0	85	1	18	15	4	1	0	0	0	0	0	0	1	0	0	0	0	0	0	3.9	0	0	1	0	600	0	4.3
3149824	0	1	0	0	0	59	1	11.7	220	20.94	25	0.86	0	100	137	4.1	79	0	117	0	69	0	85	0	13	12	2	1	0	0	0	0	0	0	0	0	0	0	1	0	0	1.1	0	0	0	0	1450	0	6.3
3132139	1	0	0	0	0	49	2	13.5	33	18.9	24	1.3	0	144	129	4.4	101	0	116	0	69	0	85	0	22	12	7	1	0	0	0	0	0	0	0	0	0	0	0	1	0	2.3	0	1	0	0	30	1	2.2
1561390	0	0	0	0	0	62	1	9.4	178	18.5	0	0	0	198	0	3.2	95	0	125	0	69	0	84	0	21	11	10	1	0	0	0	0	1	0	0	0	0	0	0	0	0	3.7	0	0	1	0	200	0	3.9
1777901	0	0	0	0	0	80	2	9.8	183	18.3	39	0.49	0	137	138	3.8	98	0	115	0	69	0	84	1	33	12	6	1	0	0	0	0	1	0	0	0	0	0	0	0	0	3.9	0	0	1	0	1755	0	8.8
1989468	0	0	0	0	0	89	2	9.8	98	9.5	17	0.77	0	137	143	3.3	84	0	115	0	69	0	84	0	17	12	9	1	0	0	0	0	1	0	0	0	0	0	0	0	0	1.8	0	0	0	0	150	0	1.8
2232004	1	0	0	0	0	85	2	10.5	199	10	50	0.89	0	126	143	3.2	94	0	114	0	69	0	84	0	32	12	3	1	0	0	0	0	1	0	0	0	0	0	0	0	0	2.2	0	0	0	0	110	1	1.5
2232004	1	0	0	0	0	85	2	10.5	199	10	50	0.89	0	126	143	3.2	94	0	114	0	69	0	84	0	32	11	3	1	0	0	0	0	1	0	0	0	0	0	0	0	0	2.2	0	0	0	0	110	1	1.5
1329588	0	0	0	1	0	53	2	9.1	218	21.5	13	0.6	0	349	143	4.5	106	0	113	0	69	0	84	0	23	12	8	1	0	0	0	0	0	0	1	0	0	0	0	0	0	3.9	0	0	0	0	300	0	3.9
2762231	0	1	0	0	0	71	2	11.2	83	14.6	11	0.63	0	139	132	4.1	98	0	112	0	69	0	83	1	14	12	5	1	0	0	0	0	0	0	0	0	0	0	0	0	0	2.6	0	0	0	0	336	1	4.3
326336	0	0	0	0	0	38	2	10	405	13.5	17	1.47	0	150	133	4.6	87	0	112	0	69	0	83	0	18	15	2	1	0	0	0	0	0	1	0	0	0	0	0	0	0	3.9	0	0	0	0	0	0	2.3
532682	0	0	0	0	1	73	2	11.9	68	7.9	22	1.42	0	188	129	4	108	0	112	0	69	0	83	0	23	15	8	1	0	1	0	0	1	1	1	0	0	0	0	0	0	5.8	0	0	0	0	30	1	3.3
3064431	1	1	0	1	0	52	1	7.2	70	15.5	13	1.63	0	115	137	3.6	86	0	112	0	69	0	83	0	16	12	13	1	0	0	0	0	1	0	0	0	0	0	0	0	0	2.7	0	0	1	0	0	1	10.3
459696	0	0	0	0	0	73	2	10.7	268	26.6	31	1.13	0	152	131	3.8	94	0	111	0	69	0	83	0	21	15	6	1	0	0	0	0	1	1	1	0	0	0	0	0	0	3.9	0	0	0	0	400	0	1.5
910646	0	0	0	0	0	53	2	9.8	183	18.3	41	2.3	0	186	136	4.6	88	0	111	0	69	0	83	0	29	15	3	1	0	0	0	0	1	1	0	0	0	0	0	0	0	1.8	0	0	0	0	400	0	0.5
1564240	0	0	0	0	0	52	2	14.3	539	73.66	37	1.31	0	498	132	4.3	92	0	111	0	69	0	83	0	14	12	6	1	0	0	0	0	0	0	0	0	0	0	0	0	0	2.3	0	0	0	0	350	0	9
1714204	0	0	0	0	0	79	2	9.2	104	8.95	77	2.51	0	183	139	5.8	89	0	111	0	69	0	83	0	21	12	12	1	0	0	0	0	1	0	0	0	0	0	0	0	0	4.4	0	0	0	0	100	0	10.8
1571180	0	0	0	0	0	58	1	6.7	82	11.4	33	1.39	0	88	131	5.8	80	0	123	0	69	0	82	0	13	11	17	1	0	0	0	0	1	0	0	0	0	0	0	0	0	3	0	0	0	0	50	0	2.1
2811270	0	0	0	0	1	64	1	10.9	352	26.5	50	7.19	0	110	134	6	125	0	121	0	69	0	82	1	21	11	13	1	0	1	0	0	0	0	0	0	0	0	0	0	0	12.3	0	0	1	0	0	1	13
1581918	0	0	0	0	0	84	1	7.1	317	13.57	49	1.36	0	174	138	4.9	97	0	109	0	69	0	82	1	33	12	14	1	0	0	0	0	1	0	0	0	0	0	0	0	0	1.5	0	0	0	0	25	1	13.2
842140	0	0	0	0	0	66	2	10	282	24	19	0.5	0	202	137	4.7	82	0	109	0	69	0	82	1	10	3	8	1	0	0	0	0	1	1	0	0	0	0	0	0	0	3.9	0	0	1	0	30	1	3.7
1563996	0	0	0	0	0	89	2	11.5	114	71.05	38	2.41	0	337	130	3.9	71	0	109	0	69	0	82	1	25	12	9	1	0	0	0	0	1	0	0	0	0	0	0	0	0	1.9	0	0	0	0	100	1	0.8
2734778	0	0	0	0	0	62	1	14.9	84	7	18	0.77	0	131	140	4.2	71	0	109	0	69	0	82	1	17	12	8	1	0	0	0	0	0	0	0	0	0	0	0	0	0	3.9	0	0	0	0	30	0	8.2
2775392	0	1	0	0	0	65	1	9.7	272	7.8	41	2.3	0	186	136	3.7	65	0	109	0	69	0	82	1	19	12	3	1	0	0	0	0	1	0	0	0	0	0	0	0	0	1.7	0	0	0	1	450	0	2.7
3000003	1	1	0	0	0	62	2	7.6	400	10.9	43	3.7	0	94	163	4.5	97	0	109	0	69	0	82	1	16	12	11	1	0	0	0	0	1	0	0	0	0	0	0	0	0	3.9	0	0	1	0	1300	0	13.5
3089255	1	0	0	0	0	40	2	10.4	108	35.1	38	1.99	0	78	123	4.9	85	0	109	0	69	0	82	1	23	12	4	1	0	0	0	0	1	0	0	0	0	0	0	0	0	0.8	0	0	0	0	100	0	4.7
1511226	0	0	0	0	0	19	2	5.8	41	15.2	8	0.57	0	118	136	3.5	138	1	108	0	69	0	82	1	40	12	11	1	0	0	0	0	1	0	1	0	0	0	0	0	0	0.8	0	0	0	1	140	0	8.8
1729653	0	0	0	0	0	31	2	11.3	177	15.6	6	2.3	0	116	137	3.7	118	1	108	0	69	0	82	1	20	12	3	1	0	0	0	0	1	0	0	0	0	0	0	0	0	3.9	0	0	0	0	1025	1	10.6
2803626	0	0	0	0	0	80	1	13.3	134	20.1	28	1.06	0	290	132	4.9	90	1	108	0	69	0	82	1	17	12	7	1	0	0	0	0	1	0	0	0	0	0	0	0	0	4.2	0	1	0	0	200	0	8.3
511862	0	0	0	0	0	78	1	11.1	100	13.9	37	0.92	0	116	143	5.3	70	1	107	0	69	0	82	1	18	3	9	1	0	0	0	0	1	1	1	0	0	0	0	0	0	1.7	0	0	0	1	65	0	1.8
1137333	0	0	0	0	0	89	1	10	181	17.63	95	3.05	0	134	143	4.3	87	1	107	0	69	0	82	1	22	12	4	1	0	0	0	0	0	0	0	0	0	0	0	0	0	2.1	0	0	0	0	2100	0	1.6
2853994	0	0	0	0	0	45	1	9.1	212	10	25	0.8	0	128	134	3.7	97	1	106	0	69	0	81	0	20	12	5	1	0	0	0	0	1	0	0	0	0	0	0	0	0	3.9	0	0	0	0	400	1	19.1
3115570	1	0	0	0	0	54	1	10.9	199	9.7	18	0.91	0	130	136	4.9	101	1	106	0	69	0	81	0	17	12	6	1	0	1	0	0	0	0	0	0	0	0	0	0	0	3.9	0	0	0	1	50	0	2.2
971506	1	0	0	0	0	49	2	10.3	252	18.4	40	1.42	0	113	135	3.4	92	1	105	0	69	0	81	0	14	15	7	1	0	0	0	0	1	0	1	0	0	0	0	0	0	1.7	0	0	0	0	1	0	3.8
2812034	0	0	0	0	0	73	2	9.3	303	20.8	34	1.1	0	172	139	4.5	99	1	104	0	69	0	81	1	22	12	4	1	0	1	0	0	0	0	0	0	0	0	0	0	0	3.9	0	0	0	0	500	0	5
542898	0	0	0	1	0	54	1	8.8	420	18.9	12	1.99	0	228	134	3.2	70	1	104	0	69	0	81	0	15	15	3	1	0	0	0	1	0	1	0	0	0	0	0	0	0	3.9	0	0	1	0	300	0	2.2
902046	0	0	0	0	0	86	2	13.7	140	15.9	66	2.01	0	128	146	5	83	1	104	0	69	0	81	0	16	8	10	1	0	0	0	0	1	1	0	0	0	0	0	0	0	1.4	0	0	0	0	336	0	2.6
3148220	1	0	0	0	1	53	1	8.5	154	14.18	15	0.76	0	106	127	4	75	1	104	0	69	0	81	0	12	12	6	1	0	0	0	0	0	0	0	0	0	0	0	0	0	3.9	0	0	0	0	185	0	9.1
2140606	0	0	0	0	0	70	1	7.9	191	16.2	50	6.69	0	133	137	4.1	101	1	103	0	69	0	80	0	20	12	11	1	0	0	0	0	1	0	0	0	0	0	0	0	0	3.9	0	0	1	0	12	0	1
3104707	0	0	1	0	0	56	1	6.7	157	9.9	54	9.56	0	96	138	4.3	79	1	103	0	69	0	80	0	16	12	6	1	0	0	0	0	1	0	0	0	0	0	0	0	0	3.9	0	0	0	0	300	0	1.2
1591887	0	0	0	0	0	62	1	12.1	138	17.99	24	1.09	0	194	138	4.3	75	1	101	0	69	0	80	1	23	12	6	1	0	0	0	0	1	0	0	0	0	0	0	0	0	2.4	0	0	0	0	300	0	0.9
2553498	0	1	0	0	0	83	2	11.9	163	7.5	48	1.6	0	136	137	4.1	107	1	101	0	69	0	80	1	18	12	6	1	0	0	0	0	1	0	0	0	0	0	0	0	0	3.9	0	0	1	0	225	0	3.9
1043449	1	0	0	0	0	54	2	8.3	256	12.3	6	0.5	0	111	140	3.6	85	1	101	0	69	0	80	0	27	12	4	1	0	0	0	0	1	0	1	0	0	0	0	0	0	3.9	0	0	0	0	75	0	1.8
2127043	0	0	0	0	0	49	2	9.3	290	7.9	14	0.7	0	170	141	4.2	67	1	101	0	69	0	80	0	12	12	5	1	0	0	0	0	1	0	0	0	0	0	0	0	0	1.8	0	0	0	0	600	0	2
2689235	0	0	0	0	0	55	2	9.1	212	20.3	24	2.35	0	136	132	4.5	84	1	99	0	69	0	79	0	17	12	3	1	0	0	0	0	0	0	0	0	0	0	0	0	0	4.1	0	1	0	0	336	0	3.2
3004427	0	0	0	0	0	63	1	12.4	320	13.3	9	0.77	0	195	135	4.1	99	1	99	0	69	0	79	0	17	12	5	1	0	0	0	0	1	0	0	0	0	0	0	0	0	0.82	0	0	1	0	232	0	3.5
3136467	1	0	0	0	0	81	1	11.6	396	20	34	1.3	0	147	152	4.5	112	1	99	0	69	0	79	0	20	12	6	1	0	0	0	0	1	0	0	0	0	0	0	0	0	4.7	0	0	0	0	450	0	2.9
1016289	1	0	0	0	0	39	2	11.2	136	22.9	13	0.67	0	436	134	3.7	134	1	98	0	69	0	79	0	35	8	7	1	0	0	0	0	1	0	1	0	0	0	0	0	0	4.1	0	1	0	0	225	0	5.7
1830118	0	0	0	1	0	89	2	10.7	328	18.3	19	0.6	0	211	138	3.5	126	1	98	0	69	0	79	0	22	12	10	1	0	0	0	0	1	0	0	0	0	0	0	0	0	2.1	0	0	0	0	420	0	5.7
2065356	0	1	0	0	0	70	1	10.7	78	6.9	48	3.91	0	133	125	4.1	67	1	98	0	69	0	79	0	21	12	9	1	0	0	0	0	1	0	0	0	0	0	0	0	0	0.9	0	0	0	0	275	0	2.7
2841331	0	0	0	0	0	57	2	10.1	211	31.3	18	1.53	0	269	133	4.6	98	1	98	0	69	0	79	0	35	12	7	1	0	0	0	0	1	0	0	0	0	0	0	0	0	4.4	0	1	0	0	350	0	5.7
1830118	0	0	0	1	0	89	2	10.7	328	18.3	19	0.6	0	211	138	3.5	126	1	98	0	69	0	79	0	22	11	10	1	0	0	0	0	1	0	0	0	0	0	0	0	0	2.1	0	0	0	0	420	0	5.7
1714204	0	0	0	0	0	79	2	9.2	104	8.95	77	2.51	0	183	139	5.8	89	0	111	0	69	0	78	0	21	11	12	1	0	0	0	0	1	0	0	0	0	0	0	0	0	4.4	0	0	0	0	100	0	10.8
2675047	0	0	0	0	0	60	1	9.9	114	7.6	11	0.89	0	344	140	4.5	108	1	97	0	69	0	78	0	18	12	9	1	0	0	0	0	0	0	0	0	0	0	0	0	0	5.3	0	0	0	0	1225	0	12.4
1481526	0	0	0	0	0	84	2	10.2	242	13.2	83	1	0	235	142	4.9	87	1	97	0	69	0	78	0	16	12	9	1	0	0	0	0	1	0	1	0	0	0	0	0	0	1.37	0	1	1	0	150	0	4.5
16834131	0	0	0	0	0	49	2	12.4	187	14.7	8	1	0	129	154	4.2	108	1	97	0	69	0	78	0	27	3	5	1	0	0	0	0	1	0	1	0	0	0	0	0	1	1.5	0	0	0	0	1248	1	13.79
888284	0	0	0	0	0	78	1	9.3	133	13.1	44	1.07	0	122	139	4.3	95	1	96	0	69	0	78	0	26	15	8	1	0	0	1	0	1	1	0	0	0	0	0	0	0	1.3	0	0	1	0	1375	0	4.6
1062744	0	0	0	0	0	84	1	10.1	267	23.4	38	1.1	0	144	142	4.8	94	1	96	0	69	0	78	0	13	12	2	1	0	0	0	0	1	0	1	0	0	0	0	0	0	3.9	0	0	0	0	600	0	0.7
1342224	0	0	0	0	0	74	1	8.8	189	40.7	56	2.45	0	161	131	4.7	94	1	96	0	69	0	78	0	8	12	8	1	0	0	0	0	0	0	1	0	0	0	0	0	0	1.9	0	0	0	0	75	0	4.1
2271489	0	0	0	0	0	53	2	12.4	224	4.6	39	2.56	0	142	141	3.8	78	1	95	0	69	0	78	0	16	12	11	1	0	0	0	0	1	0	0	0	0	0	0	0	0	6.3	0	0	0	0	175	0	12.9
2920709	0	0	0	0	0	84	2	10.1	183	31.6	25	2.84	0	115	134	5.8	98	1	95	0	69	0	78	0	21	12	5	1	0	0	0	0	0	0	0	0	0	0	0	0	0	3.9	0	0	0	0	336	0	0.6
1989468	0	0	0	0	0	89	2	9.8	98	9.5	17	0.77	0	137	143	3.3	84	0	115	0	69	0	77	0	17	11	9	1	0	0	0	0	1	0	0	0	0	0	0	0	0	1.8	0	0	0	0	150	0	1.8
11639762	0	0	0	0	0	61	1	6.7	557	12.9	20	0.9	0	202	140	5	120	1	94	0	69	0	77	0	27	15	4	1	0	0	0	0	1	0	1	0	0	1	0	1	0	2.5	0	1	0	0	1550	0	2.7
964852	0	0	0	0	0	69	1	11.3	160	16.3	49	4.4	0	98	130	5.7	86	1	94	0	69	0	77	0	27	15	4	1	0	1	0	0	0	0	1	0	0	0	0	0	0	1	0	0	0	0	300	0	2.3
2002508	0	0	0	0	0	66	1	6.9	135	16.4	4	0.5	0	204	138	4.6	90	1	94	0	69	0	77	0	20	12	8	1	0	0	1	0	0	0	0	0	0	0	0	0	0	1.9	0	0	0	0	110	1	21.9
542898	0	0	0	1	0	54	1	8.8	420	18.9	12	1.99	0	228	134	3.2	70	1	104	0	69	0	76	1	15	15	3	1	0	0	0	1	0	1	0	0	0	0	0	0	0	3.7	0	0	1	0	300	0	2.2
2920709	0	0	0	0	0	84	2	10.1	178	31.6	25	2.84	0	115	134	5.8	98	1	95	0	69	0	75	0	24	11	5	1	0	0	0	0	0	0	0	0	0	0	0	0	0	3.7	0	0	0	0	911	0	0.6
1566031	0	0	0	0	0	79	2	9.9	311	13.07	51	3.1	0	125	132	4.6	108	0	87	0	69	0	75	1	24	12	12	1	0	0	0	0	1	0	0	0	0	0	0	0	0	8.2	0	0	0	0	336	1	1.4
14316472	0	0	0	0	0	73	2	9.3	164	15	28	1.6	0	156	139	4.6	97	0	87	0	69	0	75	1	46	12	4	1	1	0	0	0	0	0	0	0	0	0	0	0	0	11	0	0	0	0	1757	1	0.26
964852	0	0	0	0	0	69	1	11.3	160	16.3	49	4.4	0	98	130	5.7	86	1	94	0	69	0	74	0	27	15	4	1	0	1	0	0	0	0	0	0	0	0	0	0	0	1	0	0	0	0	300	0	2.3
971506	1	0	0	0	0	49	2	10.3	252	18.4	40	1.42	0	113	135	3.4	92	1	105	0	69	1	73	0	14	15	7	1	0	0	0	0	1	0	0	0	0	0	0	0	0	1.7	0	0	0	0	1	0	3.8
2709752	0	0	0	0	0	64	1	12.2	44	8.8	71	1.29	0	188	140	4.4	99	0	82	0	69	1	73	1	11	12	6	1	0	0	0	0	1	0	0	0	0	0	0	0	0	2.4	0	0	0	1	44	1	4.4
1776375	0	0	0	0	0	89	2	6.7	142	26	44	0.94	0	355	136	4.9	144	0	76	0	69	1	71	0	35	12	7	1	0	0	0	0	0	0	0	0	0	0	0	0	0	3.9	0	0	0	0	336	1	0.2
2828013	0	0	0	0	0	53	2	10.2	179	23.7	77	8.13	0	182	133	5.9	98	0	123	0	69	1	64	0	20	11	8	1	0	0	0	0	0	0	0	0	0	0	0	0	0	1.6	0	0	0	0	200	0	2.4
1511226	0	0	0	0	0	19	2	5.8	41	15.2	8	0.57	0	118	136	3.5	138	1	108	0	69	1	64	0	40	11	11	1	0	0	0	0	1	0	0	0	0	0	0	0	0	0.8	0	0	0	1	140	0	8.8
3351365	0	0	0	0	0	72	1	12.6	83	28.5	37	2.81	0	354	134	7.1	74	0	141	0	68	0	98	1	20	11	14	1	0	0	0	0	0	0	0	0	0	0	0	0	0	14.5	0	0	1	0	390	1	7.8
2690888	0	0	0	0	0	89	1	13.1	126	8.4	14	0.59	0	339	135	3.9	90	0	153	0	68	0	96	1	20	12	3	1	0	0	0	0	0	0	0	0	0	0	0	0	0	3.1	0	0	0	0	250	0	1
3122153	0	0	0	0	0	57	1	9.7	204	6.2	18	0.66	0	249	135	3.8	57	0	152	0	68	0	96	1	16	12	5	1	0	0	0	0	1	0	0	0	0	0	0	0	0	1.2	0	0	1	0	40	0	4.8
2881334	0	1	0	0	0	85	1	6.1	126	25.6	15	1.52	0	132	133	5	84	0	147	0	68	0	94	1	26	12	10	1	0	0	0	0	0	0	0	0	0	0	0	0	0	3.7	0	0	0	0	90	0	6.5
417370	0	0	0	0	0	59	2	9	287	20.5	20	0.87	0	433	137	4.8	109	0	145	0	68	0	94	1	24	6	6	1	0	0	0	0	0	1	0	0	0	0	0	0	0	3.9	0	1	0	0	0	0	13.6
311803	0	0	0	0	0	72	2	8.9	193	18.9	33	1.01	0	84	143	4.7	75	0	142	0	68	0	93	1	24	14	10	1	0	0	0	0	0	1	0	0	0	0	0	0	0	3.9	0	0	1	0	0	0	8.2
2887661	0	0	0	0	0	70	1	11.8	100	8.9	21	1.53	0	193	136	3.9	44	0	142	0	68	0	93	1	13	12	3	1	0	0	0	0	0	0	0	0	0	0	0	0	0	1.9	0	0	0	0	300	0	0.9
1077450	0	0	0	0	0	75	1	7.5	125	20.24	155	2	0	163	127	5	91	0	141	0	68	0	92	1	31	12	11	1	0	1	0	0	0	0	0	0	0	0	0	0	0	2.5	0	0	0	0	350	0	17
3351365	0	0	0	0	0	72	1	12.6	83	28.5	37	2.81	0	354	134	7.1	74	0	141	0	68	0	92	1	20	12	14	1	0	0	0	0	0	0	0	0	0	0	0	0	0	14.5	0	0	1	0	390	1	7.8
18632695	0	0	0	0	0	56	1	7.7	39	10.3	31	1.6	0	163	147	6.1	153	0	138	0	68	0	91	1	24	3	10	1	0	1	0	0	0	0	1	0	0	0	0	0	0	1.5	0	0	0	0	1180	1	10.59
18632695	0	0	0	0	0	56	1	7.7	39	10.3	31	1.6	0	163	147	6.1	153	0	138	0	68	0	91	0	24	3	10	1	0	1	0	0	0	0	1	0	0	0	0	0	0	1.5	0	0	0	0	1180	1	10.59
3127827	0	1	0	0	0	55	2	10.4	205	23.1	10	0.97	0	141	140	4.6	59	0	137	0	68	0	91	1	11	12	2	1	0	0	0	0	1	0	0	0	0	0	0	0	0	0.9	0	0	0	0	100	0	1.8
970454	0	0	0	0	0	72	1	11.4	372	13.2	38	1.08	0	153	127	3.9	66	0	136	0	68	0	91	1	18	14	9	1	0	0	0	0	1	0	1	0	0	0	0	0	0	1.3	0	0	0	0	100	0	8
2702461	0	0	0	0	1	80	1	7.9	92	14.3	62	3.56	0	114	147	4.2	93	0	134	0	68	0	90	0	20	12	7	1	0	0	0	0	1	0	0	0	0	0	0	0	0	4.4	0	0	0	0	0	1	3.6
630368	0	0	0	0	0	65	1	11	274	24.7	26	1.86	0	88	140	4	107	0	132	0	68	0	89	0	26	14	5	1	0	0	0	0	1	1	0	0	0	0	0	0	0	1	0	0	0	0	88	0	3.5
2381092	0	0	0	0	0	51	2	9.8	183	18.3	41	2.3	0	186	134	4.4	123	0	132	0	68	0	89	0	11	12	4	1	0	0	0	0	1	0	0	0	0	0	0	0	0	3.9	0	0	0	0	450	1	4.2
2882062	0	0	0	0	1	50	1	10.4	66	19.1	26	1.6	0	127	133	4.4	100	0	132	0	68	0	89	0	9	12	8	1	0	0	0	0	1	0	0	0	0	0	0	0	0	15	0	1	0	0	25	1	10.7
709065	0	0	0	0	0	85	1	11	117	32.4	30	1.56	0	157	138	4	72	0	131	0	68	0	89	0	18	13	7	1	0	0	0	0	1	1	0	0	0	0	0	0	0	3.2	0	0	0	0	750	0	1
1572455	0	0	0	0	0	71	2	12.6	267	15.03	48	3.36	0	133	140	4.3	93	0	130	0	68	0	89	0	15	12	8	1	0	0	0	0	1	0	0	0	0	0	0	0	0	8.2	0	0	0	0	200	0	3.9
3197443	0	0	0	0	0	54	1	5.8	19	0.9	19	0.74	0	168	131	4.2	54	0	130	0	68	0	89	0	20	12	9	1	0	0	0	0	0	0	0	0	0	0	0	0	0	1.7	0	1	0	0	2180	0	1.4
965899	0	0	0	0	0	77	1	9.7	202	10.1	40	1.9	0	114	136	5.1	86	0	129	0	68	0	88	1	15	15	2	1	0	0	0	0	1	0	1	0	0	0	0	0	0	3.3	0	0	0	0	175	0	3.2
692195	0	0	0	0	0	86	1	11	306	10.2	16	1.35	0	108	134	3.9	90	0	129	0	68	0	88	0	21	15	3	1	0	0	0	0	1	1	0	0	0	0	0	0	0	1.9	0	0	0	0	250	0	1.3
1123981	0	0	0	0	0	55	1	14.1	173	31.6	25	1.2	0	282	135	4.5	105	0	128	0	68	0	88	0	19	12	10	1	0	0	0	0	1	0	0	0	0	0	0	0	0	1.8	0	0	0	0	600	0	1.5
1191142	0	0	0	0	0	79	2	9.9	103	12.63	82	4.81	0	203	136	6	105	0	128	0	68	0	88	0	23	12	5	1	0	0	0	0	0	0	1	0	0	0	0	0	0	8.3	0	0	0	0	1105	1	1.8
15326204	0	0	0	0	0	58	1	13	263	23.1	16	0.6	0	150	137	4.3	119	0	128	0	68	0	88	0	33	15	2	1	0	1	0	0	1	0	1	0	0	0	0	0	0	2.3	0	0	0	0	2045	0	7.22
3057048	0	1	0	0	0	74	2	9.2	143	16.9	28	0.64	0	275	136	4.8	54	0	127	0	68	0	88	1	32	12	11	1	0	1	0	0	0	0	0	0	0	0	0	0	0	1.1	0	0	0	0	110	1	11.3
2911826	0	0	0	0	0	62	1	9.8	183	18.3	41	2.3	0	186	136	4.6	90	0	126	0	68	0	87	0	21	12	4	1	0	0	0	0	0	0	0	0	0	0	0	0	0	3.9	0	0	0	0	336	0	0.2
381513	0	0	0	1	0	56	1	6.7	122	11.3	10	1.4	0	208	136	4.14	100	0	124	0	68	0	87	1	20	15	8	1	0	0	0	0	0	1	0	0	0	0	0	0	0	3.9	0	1	1	0	200	0	8.1
2104246	1	0	0	0	0	59	1	10.3	41	5.2	49	0.65	0	146	123	3.7	118	0	124	0	68	0	87	0	27	12	14	1	0	0	0	0	1	0	0	0	0	0	0	0	0	8.1	0	0	0	0	450	0	20.8
2352898	0	0	0	0	0	89	2	11	212	8.2	59	2.5	0	145	134	4.5	53	0	124	0	68	0	87	0	16	12	13	1	0	0	0	0	1	0	0	0	0	0	0	0	0	3.9	0	0	0	0	100	0	0.8
10933622	0	0	0	0	1	56	2	12	298	48.9	13	0.6	0	78	141	4.2	129	0	123	0	68	0	86	0	27	11	5	1	0	1	0	0	0	0	1	0	1	0	0	1	0	1.5	0	0	0	0	1180	0	4.06
1354807	0	0	0	0	0	71	1	9.8	186	6.1	71	4.43	0	176	135	5.5	92	0	122	0	68	0	86	1	21	12	10	1	0	0	0	0	0	0	1	0	0	0	0	0	0	3.7	0	0	0	0	250	0	9.1
2881649	0	0	0	1	0	61	1	10.2	167	22.4	32	1.89	0	301	133	4.5	83	0	122	0	68	0	86	1	23	12	2	1	0	0	0	0	1	0	0	0	0	0	0	0	0	4.9	0	1	0	0	240	0	1.3
2325820	0	0	0	0	0	66	1	10	196	12	8	0.4	0	84	141	4.1	62	0	122	0	68	0	86	0	23	12	7	1	0	0	0	0	1	0	0	0	0	0	0	0	0	0.7	0	0	0	0	300	0	3.6
1577699	0	0	0	0	0	60	1	8.9	450	25.86	89	3.2	0	304	138	5.5	120	0	121	0	68	0	86	0	18	12	9	1	0	0	0	0	0	0	0	0	0	0	0	0	0	3.5	0	0	0	0	450	0	3.8
966535	0	0	0	1	0	86	2	10.5	211	8.3	21	0.73	0	99	146	3.5	98	0	115	0	68	0	86	0	24	14	4	1	0	0	0	0	1	0	0	0	0	0	0	0	0	2.1	0	0	0	0	75	0	3.4
781984	0	0	0	0	0	69	2	7.6	6	18.3	23	1.7	0	97	138	3.9	110	0	120	0	68	0	85	0	17	15	11	1	0	0	1	0	0	1	0	0	0	0	0	0	0	0.8	0	0	0	0	156	0	4.9
958621	0	0	0	0	0	83	1	11.9	329	14.3	25	0.8	0	96	133	3.6	74	0	120	0	68	0	85	0	15	15	5	1	0	1	0	0	0	1	0	0	0	0	0	0	0	3.9	0	0	0	0	75	1	4.1
2470768	0	0	0	0	0	54	2	12.9	93	3.5	33	1	0	98	144	3.9	86	0	120	0	68	0	85	0	21	12	7	1	0	0	0	0	1	0	0	0	0	0	0	0	0	8.1	0	0	0	0	30	0	22.8
757543	0	0	0	0	0	50	2	12.3	182	15.3	33	2.37	0	398	135	4.4	92	0	119	0	68	0	85	0	20	13	6	1	0	0	0	0	1	1	0	0	0	0	0	0	0	6	0	0	0	0	318	0	6
1718593	0	0	0	0	0	72	2	8.4	362	16	44	1.2	0	279	154	5.5	79	0	119	0	68	0	85	0	19	12	7	1	0	0	0	0	1	0	0	0	0	0	0	0	0	0.8	0	0	0	0	336	0	3.4
2089825	0	0	0	1	0	43	1	9.1	14	16.7	17	0.9	0	215	137	4	103	0	118	0	68	0	85	0	26	12	9	1	0	0	0	0	1	0	0	0	0	0	0	0	0	0.9	0	0	0	0	400	0	2.1
671822	0	0	0	0	0	84	1	11.8	330	10.1	33	1.1	0	131	141	4.2	72	0	117	0	68	0	84	0	13	14	9	1	0	0	0	0	1	1	0	0	0	0	0	0	0	3	0	0	0	0	336	0	6.9
966535	0	0	0	1	0	86	2	10.5	211	8.3	21	0.73	0	99	146	3.5	90	0	115	0	68	0	84	0	21	14	4	1	0	0	0	0	1	0	1	0	0	0	0	0	0	2.1	0	0	0	0	75	0	3.4
1044111	0	0	0	0	0	36	1	10.8	93	3.6	11	0.6	0	105	145	3.9	120	0	114	0	68	0	83	0	44	12	9	1	0	0	0	0	1	0	1	0	0	0	0	0	0	2.3	0	0	0	0	0	0	3.7
2697289	0	0	0	0	0	75	1	12.4	149	11.2	19	1.8	0	207	134	5	62	0	113	0	68	0	83	1	24	12	10	1	0	0	0	0	1	0	0	0	0	0	0	0	0	2.7	0	0	0	0	350	0	2.5
1113310	0	0	0	0	1	76	1	6.7	56	0.41	23	0.9	0	813	136	4.4	107	0	113	0	68	0	83	0	17	12	6	1	0	1	0	0	1	0	0	0	0	0	0	0	0	2.3	0	0	0	0	700	0	3.3
1117947	0	0	0	0	0	79	1	8.1	257	2.43	30	1.5	0	218	136	4.2	110	0	113	0	68	0	83	0	21	12	6	1	0	0	0	0	1	0	0	0	0	0	0	0	0	1	0	0	0	0	450	1	18.4
1558265	1	0	0	0	0	45	1	8.2	238	14.84	14	0.69	0	123	142	4.7	69	0	113	0	68	0	83	0	17	12	4	1	0	0	0	0	1	0	0	0	0	0	0	0	0	1.3	0	0	0	0	336	0	2.7
3338438	0	0	0	0	0	82	1	10.4	103	30.2	22	1.28	0	136	139	4.2	90	0	113	0	68	0	83	0	18	12	10	1	0	0	0	0	0	0	0	0	0	0	0	0	0	3.9	0	0	1	0	40	0	2
386725	0	0	0	0	0	66	2	10.4	247	4.7	8	0.6	0	210	139	3.8	84	0	112	0	68	0	83	0	22	15	2	1	0	0	0	0	0	1	0	0	0	0	0	0	0	3.9	0	0	0	1	1600	0	1.4
819053	0	0	0	0	0	48	2	8.9	297	23.3	35	1.2	0	128	120	3.1	95	0	112	0	68	0	83	0	22	15	2	1	0	0	0	0	1	1	0	0	0	0	0	0	0	1.5	0	0	0	1	2050	0	2.8
2689072	0	0	0	0	0	58	2	5.9	64	42.7	45	1.71	0	163	136	4.2	84	0	112	0	68	0	83	0	22	12	9	1	0	0	0	0	0	0	0	0	0	0	0	0	0	0.9	0	0	1	1	60	1	5.1
3341357	0	0	0	0	1	55	1	13.2	88	19.2	90	4.45	0	281	130	3.5	70	0	109	0	68	0	83	0	25	11	8	1	0	0	0	0	0	0	0	0	0	0	0	0	0	3.7	0	0	0	0	240	0	4.5
1191142	0	0	0	0	0	79	2	9.9	103	12.63	82	4.81	0	203	136	6	105	0	128	0	68	0	82	0	23	11	5	1	0	0	0	0	0	0	0	0	0	0	0	0	0	8.3	0	0	0	0	1105	1	1.8
1643213	0	0	0	0	0	66	1	10.6	167	15.55	18	1.55	0	100	125	3.8	52	0	111	0	68	0	82	1	14	12	9	1	0	0	0	0	1	0	0	0	0	0	0	0	0	3.7	0	0	0	0	550	0	1.9
3341581	0	0	0	0	0	32	2	5	8	21.9	39	1.78	0	186	131	3.6	86	0	111	0	68	0	82	1	20	12	14	1	0	0	0	0	0	0	0	0	0	0	0	0	0	3.4	0	0	0	0	250	0	9.7
2049803	0	0	0	0	0	75	2	13.4	410	27.7	25	0.86	0	146	138	4.5	124	0	110	0	68	0	82	1	33	12	3	1	0	0	0	0	1	0	0	0	0	0	0	0	0	2	0	0	0	0	125	0	2.8
2820430	0	0	0	0	0	61	1	9.3	96	15.6	11	0.88	0	110	141	4.1	71	0	110	0	68	0	82	1	13	12	6	1	0	0	0	0	1	0	0	0	0	0	0	0	0	1.9	0	0	0	0	220	0	1.9
965806	0	0	0	0	0	60	2	9.9	194	24.2	29	1.84	0	166	138	4.7	104	0	109	0	68	0	82	1	52	9	9	1	0	0	0	0	1	0	1	0	0	0	0	0	0	4.1	0	0	0	0	50	1	8
1584582	0	0	0	0	0	52	1	8.9	55	12.44	25	1.01	0	153	138	3.8	90	0	109	0	68	0	82	1	21	12	11	1	0	0	0	0	1	0	0	0	0	0	0	0	0	3.9	0	0	0	0	1100	0	13.3
3154147	0	0	0	0	0	45	1	7.6	287	19.08	39	2.08	0	240	135	6.4	96	0	109	0	68	0	82	1	24	12	3	1	0	0	0	0	0	0	0	0	0	0	0	0	0	3	0	1	1	0	97	0	3.7
3341357	0	0	0	0	1	55	1	13.2	88	19.2	90	4.45	0	281	130	3.5	70	0	109	0	68	0	82	1	25	12	8	1	0	0	0	0	0	0	0	0	0	0	0	0	0	3.9	0	0	0	0	240	0	4.5
12710627	0	0	0	0	0	73	1	15.5	162	17.3	30	1.3	0	113	139	6.6	86	1	98	0	68	0	82	0	25	3	8	1	0	1	0	0	1	0	1	0	0	0	0	0	0	1	0	0	1	1	2385	1	4.98
2811878	0	0	0	0	0	71	1	10.5	224	21.1	36	2.02	0	218	135	5	82	1	108	0	68	0	81	1	14	12	10	1	0	0	0	0	1	0	0	0	0	0	0	0	0	3.8	0	0	0	1	5	1	6.4
1506455	0	0	0	0	0	55	2	11.5	531	47	52	5.68	0	476	141	5.7	69	1	108	0	68	0	81	0	20	12	10	1	0	0	0	0	1	0	1	0	0	0	0	0	0	14.3	0	0	0	0	50	0	7.8
1566259	1	0	0	0	0	48	2	15.1	228	12.82	15	0.77	0	408	137	5.3	91	1	108	0	68	0	81	0	26	12	3	1	0	0	0	0	1	0	0	0	0	0	0	0	0	1.4	0	0	0	0	0	0	1.2
1576552	0	0	0	0	0	65	1	11.9	74	19.52	15	3.7	0	138	139	3.4	76	1	107	0	68	0	81	0	18	12	12	1	0	0	0	0	0	0	0	0	0	0	0	0	0	2.4	0	0	0	0	336	0	6.7
1717542	0	0	0	0	0	72	1	7.7	216	18.8	137	3.97	0	262	136	5	100	1	107	0	68	0	81	0	17	12	9	1	0	0	0	0	1	0	0	0	0	0	0	0	0	5	0	0	1	0	730	1	3.1
808648	0	0	0	0	0	66	1	9	115	10.5	16	0.84	0	191	129	4.2	95	1	106	0	68	0	81	1	24	15	8	1	0	0	0	0	1	1	0	0	0	0	0	0	0	2.2	0	0	0	0	600	0	9.1
3120924	0	1	0	0	0	54	2	13.2	239	21	40	3.41	0	137	134	3.6	81	1	106	0	68	0	81	1	16	12	4	1	0	0	0	0	1	0	0	0	0	0	0	0	0	4.1	0	0	0	0	30	0	4
3178331	0	0	0	0	0	38	1	8.3	357	11.9	9	0.66	0	182	131	4.7	107	1	106	0	68	0	81	0	20	12	2	1	0	0	0	0	0	0	0	0	0	0	0	0	0	2	0	0	0	0	525	0	1.1
294032	0	1	0	0	0	61	1	10.7	187	28.4	11	0.5	0	148	139	4	103	1	105	0	68	0	80	1	19	15	7	1	0	0	0	0	1	1	1	0	0	0	0	0	0	7.7	0	0	0	0	600	0	2.8
2764403	0	0	0	0	0	63	1	10.6	225	35.5	23	0.88	0	176	127	4.9	73	1	105	0	68	0	80	1	14	12	4	1	0	0	0	0	0	0	0	0	0	0	0	0	0	2.2	0	0	1	0	1000	0	4.8
2465686	0	0	0	0	0	54	1	13	425	23	23	1.6	0	174	137	4.1	103	1	104	0	68	0	80	0	15	12	5	1	0	0	0	0	1	0	0	0	0	0	0	0	0	1.1	0	0	0	0	200	0	2.5
2886607	0	0	0	0	0	60	1	15	79	6.7	47	3.45	0	201	131	6.2	90	1	104	0	68	0	80	0	20	12	11	1	0	0	0	0	1	0	0	0	0	0	0	0	0	3.9	0	1	0	0	200	0	6.2
3116643	0	0	0	0	1	71	1	10	185	45.7	46	2.13	0	95	126	4.3	129	1	103	0	68	0	80	1	32	12	6	1	0	1	0	0	1	0	0	0	0	0	0	0	0	3.2	0	0	0	0	300	1	0.5
783844	0	0	0	0	1	39	1	14.5	232	15.3	39	1.31	0	128	159	4.3	67	1	103	0	68	0	80	0	26	9	4	1	0	0	0	0	1	1	0	0	0	0	0	0	0	3.9	0	0	0	0	700	0	14.1
3347519	0	0	0	0	0	55	2	6.5	57	42.4	127	4.61	0	178	135	6	68	1	103	0	68	0	80	0	14	12	9	1	0	0	0	0	0	0	0	0	0	0	0	0	0	0.6	0	0	0	0	0	1	11.2
15383233	0	1	0	0	0	50	1	15.3	185	6.3	20	1.2	0	120	140	4	87	1	103	0	68	0	80	0	19	11	4	1	0	1	0	0	0	0	1	0	0	0	0	0	0	1.5	0	0	1	0	300	0	1.54
3347519	0	0	0	0	0	55	2	6.5	57	42.4	127	4.61	0	178	135	6	68	1	103	0	68	0	80	0	14	11	9	1	0	0	0	0	0	0	0	0	0	0	0	0	0	0.6	0	0	0	0	0	1	11.2
3136070	0	0	0	0	0	42	1	8.1	371	12.13	35	10.1	0	108	136	6.5	81	1	100	0	68	0	80	0	22	11	8	1	0	0	0	0	0	0	0	0	0	0	0	0	0	0.4	0	0	0	0	0	0	2.3
2678933	0	0	0	0	0	89	1	8.8	172	9.6	20	1.23	0	148	136	4.5	118	1	102	0	68	0	79	0	25	12	2	1	0	0	0	0	1	0	0	0	0	0	0	0	0	3.9	0	0	0	0	200	0	2.5
17658796	0	0	0	0	0	74	1	10.5	186	11.2	34	1.3	0	192	137	4	104	1	102	0	68	0	79	0	35	13	7	1	0	0	1	0	1	0	0	0	0	0	0	0	0	1.7	0	1	1	0	1855	0	3.2
518693	1	0	0	0	0	40	1	9.2	201	11.6	25	0.6	0	104	140	3.8	54	1	102	0	68	0	79	0	13	9	12	1	0	0	0	0	1	1	1	0	0	0	0	0	0	1.6	0	0	0	0	1	0	2.1
1147407	0	0	0	0	1	58	1	11.6	245	17.5	27	2.28	0	200	138	4.9	103	1	102	0	68	0	79	0	26	12	5	1	0	0	0	0	0	0	1	0	0	0	0	0	0	17.3	0	0	0	0	1345	0	33.8
1501911	0	0	0	1	0	66	2	8.4	214	34.1	80	3.99	0	172	132	5.2	110	1	102	0	68	0	79	0	18	12	5	1	0	1	0	0	0	0	1	0	0	0	0	0	0	3.16	0	0	0	0	1000	0	3.1
1587530	0	0	0	0	0	48	2	6.5	440	49.36	80	2.68	0	368	123	4.4	90	1	102	0	68	0	79	0	21	12	4	1	0	0	0	0	0	0	0	0	0	0	0	0	0	2.1	0	0	0	0	350	0	1.6
1809716	0	0	0	0	0	86	1	8.1	136	31.6	61	2.37	0	138	132	5.5	86	1	102	0	68	0	79	0	16	12	9	1	0	0	0	0	1	0	0	0	0	0	0	0	0	3.9	0	0	0	0	2180	0	2.9
1764168	0	1	0	0	0	68	1	9.8	145	12.6	38	2.19	0	216	129	4.8	87	1	101	0	68	0	79	0	14	12	13	1	0	0	0	0	1	0	0	0	0	0	0	0	0	5.1	0	1	0	0	3200	0	16.9
3142795	0	1	0	0	0	73	1	7.9	198	6.6	39	1.2	0	136	144	3.5	106	1	101	0	68	0	79	0	27	12	2	1	0	0	0	0	0	0	0	0	0	0	0	0	0	1.6	0	0	0	0	100	1	1.5
257889	0	0	0	0	0	89	1	5.1	149	27.8	109	1.3	0	413	138	4.1	75	1	101	0	68	0	79	0	18	7	10	1	0	0	0	0	1	1	1	0	0	0	0	0	0	1.5	0	0	0	0	75	1	4.1
1570985	0	0	0	0	0	57	2	11.7	181	13.2	56	8.37	0	680	123	4.1	68	1	101	0	68	0	79	0	24	12	5	1	0	0	0	0	0	0	0	0	0	0	0	0	0	2.1	0	0	0	0	200	0	0.8
2487221	0	0	0	0	0	64	1	7.6	75	6.6	91	5.54	0	307	133	7	131	1	101	0	68	0	79	0	35	12	18	1	0	0	0	0	1	0	0	0	0	0	0	0	0	3.9	0	0	0	0	5	1	2
1502933	0	0	0	1	1	57	2	8.2	241	13.9	31	1.78	0	168	139	5.2	128	1	100	0	68	0	79	0	26	12	7	1	0	0	0	1	0	0	1	0	0	0	0	0	0	3.8	0	0	1	0	150	1	14
3136070	0	0	0	0	0	42	1	8.1	371	12.13	35	10.1	0	108	136	6.5	81	1	100	0	68	0	79	0	22	12	8	1	0	0	0	0	0	0	0	0	0	0	0	0	0	0.4	0	0	0	0	0	0	2.3
17329809	0	0	0	0	0	66	2	9.3	194	4.3	28	0.7	0	83	126	3.9	142	1	100	0	68	0	79	0	34	14	2	1	0	1	0	0	1	0	1	0	0	1	0	0	1	1	0	0	1	0	1190	0	8.7
3142795	0	1	0	0	0	73	1	7.9	198	6.6	39	1.2	0	136	144	3.5	106	1	101	0	68	0	78	0	27	11	2	1	0	0	0	0	0	0	0	0	0	0	0	0	0	1.6	0	0	0	0	100	1	1.5
973628	0	0	0	0	0	33	2	9.9	82	15.3	23	1.17	0	70	137	4.4	100	1	98	0	68	0	78	0	26	15	9	1	0	0	0	0	1	0	1	0	0	0	0	0	0	7.6	0	0	0	0	0	1	2.3
1357092	0	0	0	0	0	71	2	11.6	200	13.9	34	3.14	0	149	134	8.3	93	1	98	0	68	0	78	0	33	12	10	1	0	0	0	0	0	0	1	0	0	0	0	0	0	16.8	0	0	0	0	350	1	0.9
12710627	0	0	0	0	0	73	1	15.5	162	17.3	30	1.3	0	113	139	6.6	86	1	98	0	68	0	78	0	25	3	8	1	0	1	0	0	1	0	1	0	0	0	0	0	0	1	0	0	1	1	2385	1	4.98
2807263	1	0	0	0	0	73	2	8.6	61	26.2	32	2.26	0	200	135	4.1	105	1	97	0	68	0	78	0	27	12	7	1	0	0	0	1	0	0	0	0	0	0	0	0	0	6.6	0	0	0	0	50	0	2.2
2813272	0	0	0	0	0	65	2	8.9	189	13.5	20	1.14	0	138	139	4.8	71	1	97	0	68	0	78	0	22	12	4	1	0	0	0	0	1	0	0	0	0	0	0	0	0	3.9	0	0	1	0	200	0	11.9
1816865	0	1	0	0	0	45	2	7.9	185	10.1	13	0.6	0	164	127	3.5	87	1	96	0	68	0	78	0	24	11	9	1	0	0	0	0	1	0	0	0	0	0	0	0	0	2.5	0	0	0	0	2400	0	14.1
819053	0	0	0	0	0	48	2	8.9	297	23.3	35	1.2	0	128	120	3.1	95	0	112	0	68	0	77	0	22	15	2	1	0	0	0	0	1	1	0	0	0	0	0	0	0	1.5	0	0	0	1	2050	0	2.8
1315620	0	0	0	0	0	67	1	12.6	481	23.2	19	1.2	0	171	135	4.2	82	1	96	0	68	0	77	0	21	12	5	1	0	0	0	0	0	0	1	0	0	0	0	0	0	3.9	0	0	1	1	20	0	3.8
1816865	0	1	0	0	0	45	2	7.9	185	10.1	13	0.6	0	164	127	3.5	87	1	96	0	68	0	77	0	21	12	9	1	0	0	0	0	1	0	0	0	0	0	0	0	0	2.5	0	0	0	0	2400	0	14.1
1081179	0	0	0	0	0	82	1	8.3	184	15.7	94	1.8	0	94	128	5.2	78	1	95	0	68	0	77	0	18	12	3	1	0	0	0	0	0	0	0	0	0	0	0	0	0	1.8	0	0	1	0	250	0	2.9
1563535	1	0	0	0	0	89	2	10.5	269	25.78	21	1.08	0	79	135	4.1	128	1	95	0	68	0	77	0	16	12	7	1	0	0	0	0	1	0	0	0	0	0	0	0	0	6.3	0	0	1	0	336	0	4
3154147	0	0	0	0	0	45	1	7.6	287	19.08	39	2.08	0	240	135	6.4	96	0	109	0	68	0	76	0	24	11	3	1	0	0	0	0	0	0	0	0	0	0	0	0	0	3	0	1	1	0	97	0	3.7
2487221	0	0	0	0	0	64	1	7.6	75	6.6	91	5.54	0	307	133	7	131	1	101	0	68	0	76	0	35	11	18	1	0	0	0	0	1	0	0	0	0	0	0	0	0	3.7	0	0	0	0	5	1	2
13843093	0	0	0	0	0	71	2	9.9	104	15.9	15	0.8	0	119	140	4.7	97	0	93	0	68	0	76	1	29	15	6	1	1	1	0	0	0	0	1	0	0	0	0	0	0	0.9	0	0	1	0	1375	0	1.3
936937	0	0	0	0	0	55	1	9.1	234	32.1	10	0.5	0	441	135	4.1	110	0	93	0	68	0	76	1	14	15	6	1	0	0	0	0	1	1	0	0	0	0	0	0	0	3.1	0	0	0	0	50	0	0.3
621700	0	0	0	0	0	77	1	10.2	246	15.2	34	0.69	0	136	139	4.2	100	0	91	0	68	0	76	1	24	15	4	1	0	0	0	0	1	1	0	0	0	0	0	0	0	1.9	0	0	0	0	550	0	1
730004	0	0	0	0	0	74	2	8.4	93	14.5	12	0.95	0	123	128	4.6	127	0	91	0	68	0	76	1	12	8	12	1	0	0	0	0	1	1	0	0	0	0	0	0	0	4.5	0	0	0	0	17	1	3
976352	0	0	0	0	0	88	2	10.5	332	8.7	41	2.3	0	186	136	4.6	112	0	91	0	68	0	76	1	21	13	13	1	0	0	0	1	0	0	1	0	0	0	0	0	0	3.9	0	0	0	0	0	1	0.3
1357092	0	0	0	0	0	71	2	11.6	200	13.9	34	3.14	0	149	134	8.3	93	1	98	0	68	0	75	0	33	11	10	1	0	0	0	0	0	0	0	0	0	0	0	0	0	16.8	0	0	0	0	350	1	0.9
1330371	1	0	0	0	0	56	2	10.8	278	22	19	2.84	0	150	135	4	86	0	90	0	68	0	75	1	21	12	10	1	0	0	0	0	0	0	1	0	0	0	0	0	0	2.3	0	0	0	0	275	0	3.8
2236059	1	0	0	0	0	74	2	12.2	128	3.8	27	1.1	0	208	135	4.2	99	0	86	0	68	0	74	1	17	12	9	1	0	0	0	0	1	0	0	0	0	0	0	0	0	5.3	0	0	0	0	15	1	12.4
2401667	0	0	0	0	0	61	1	11.2	112	18.6	32	0.9	0	114	141	3.7	88	0	85	0	68	0	74	1	19	12	2	1	0	0	0	0	1	0	0	0	0	0	0	0	0	0.8	0	0	0	0	1100	0	8.2
1506455	0	0	0	0	0	55	2	11.5	531	47	52	5.68	0	476	141	5.7	69	1	108	0	68	1	64	0	20	11	10	1	0	0	0	0	1	0	0	0	0	0	0	0	0	14.3	0	0	0	0	50	0	7.8
1576552	0	0	0	0	0	65	1	11.9	74	19.52	15	3.7	0	138	139	3.4	76	1	107	0	68	1	64	0	18	11	12	1	0	0	0	0	0	0	0	0	0	0	0	0	0	2.4	0	0	0	0	911	0	6.7
2886607	0	0	0	0	0	60	1	15	79	6.7	47	3.45	0	201	131	6.2	98	1	104	0	68	1	64	0	20	11	11	1	0	0	0	0	1	0	0	0	0	0	0	0	0	3.7	0	1	0	0	200	0	6.2
3015324	0	0	0	0	0	49	2	9.8	167	8.5	11	0.8	0	128	136	3.9	75	0	180	0	67	0	105	1	17	12	7	1	0	0	0	0	1	0	0	0	0	0	0	0	0	3.84	0	0	0	0	2010	0	24.8
2388060	0	0	0	0	0	71	2	9.6	515	15.2	57	1.5	0	317	136	4.7	87	0	172	0	67	0	102	1	20	12	6	1	0	0	0	0	1	0	0	0	0	0	0	0	0	0.7	0	0	0	0	1400	0	4
1132680	0	0	0	0	0	23	1	6.5	136	27.3	16	1.2	0	186	137	4.9	90	0	158	0	67	0	97	1	21	12	11	1	0	0	0	0	1	0	0	0	0	0	0	0	0	3.5	0	0	0	0	100	0	33.3
1851475	0	0	0	0	0	54	1	8.1	187	10.4	77	3.69	0	140	130	4.3	88	0	158	0	67	0	97	1	14	12	14	1	0	0	0	0	1	0	0	0	0	0	0	0	0	1.3	0	0	0	0	5650	0	0.9
1485787	1	0	0	0	0	88	2	11.4	248	6.4	15	1.4	0	125	130	4.5	81	0	155	0	67	0	96	1	13	12	8	1	0	0	0	1	0	0	1	0	0	0	0	0	0	2.31	0	0	0	0	450	0	3
3206690	0	0	0	0	0	80	1	9.6	166	29.1	55	2.9	0	198	132	4	90	0	155	0	67	0	96	1	29	12	14	1	0	0	0	0	0	0	0	0	0	0	0	0	0	3.1	0	0	1	0	336	0	3.4
2139302	0	0	0	0	0	67	1	10	238	14.8	31	1.05	0	169	138	4.2	61	0	152	0	67	0	95	1	17	12	4	1	0	0	1	0	0	0	0	0	0	0	0	0	0	3.9	0	0	0	0	175	0	12.5
1753227	0	0	0	1	0	79	2	9.8	90	8.9	35	1.25	0	155	143	4.1	70	0	147	0	67	0	94	1	25	12	8	1	0	0	0	0	1	0	0	0	0	0	0	0	0	3.9	0	0	0	0	645	0	7
3336056	0	0	0	1	0	56	2	8.3	383	35.3	136	9.94	0	456	128	5.3	91	0	147	0	67	0	94	1	32	12	11	1	0	0	0	0	0	0	0	0	0	0	0	0	0	5	0	0	1	0	0	0	21.2
1839929	0	0	0	0	0	76	1	10.9	192	7.2	35	3.17	0	105	139	4.7	104	0	145	0	67	0	93	1	13	12	11	1	0	0	0	0	1	0	0	0	0	0	0	0	0	2.5	0	0	0	0	675	0	4.3
3218586	0	0	0	0	0	60	2	14.2	259	33.1	43	0.91	0	204	141	4.5	46	0	144	0	67	0	93	1	20	12	6	1	0	0	0	0	0	0	0	0	0	0	0	0	0	2.7	0	0	0	0	160	0	12.3
370835	0	0	0	0	0	62	1	9.7	149	8.9	36	2.48	0	409	126	4	90	0	143	0	67	0	92	1	21	15	8	1	0	0	0	0	0	1	0	0	0	0	0	0	0	2.7	0	1	0	0	0	0	2.6
966342	0	0	0	0	0	64	2	10.5	312	12.1	25	3.8	0	127	128	3.8	94	0	141	0	67	0	92	1	13	15	8	1	0	0	0	0	1	0	1	0	0	0	0	0	0	1.9	0	0	0	0	50	0	1.7
1085884	0	0	0	0	0	65	2	6.4	11	0.47	27	0.6	0	133	129	4.4	90	0	140	0	67	0	91	1	21	12	9	1	0	1	0	0	0	0	0	0	0	0	0	0	0	6.1	0	0	0	0	75	1	1.5
1576563	0	0	0	0	0	74	1	11.8	144	18.4	47	2.17	0	108	141	3.9	90	0	138	0	67	0	91	1	18	12	5	1	0	1	0	0	1	0	0	0	0	0	0	0	0	3.9	0	0	0	0	336	0	3.1
3041019	0	0	0	1	0	42	2	8.2	114	14.1	22	1	0	465	130	4.4	64	0	134	0	67	0	89	1	15	12	8	1	0	0	0	0	1	0	0	0	0	0	0	0	0	2.7	0	1	0	1	20	0	7.3
879938	0	0	0	0	0	81	1	10.5	121	16.8	24	0.75	0	234	136	4.3	79	0	133	0	67	0	89	0	22	15	8	1	0	0	0	0	1	1	0	0	0	0	0	0	0	6.5	0	0	0	0	336	0	3.1
1566591	0	0	0	1	0	81	1	12.2	148	26.24	37	0.94	0	121	135	4.4	118	0	133	0	67	0	89	0	15	12	7	1	0	0	0	1	0	0	0	0	0	0	0	0	0	4.7	0	0	1	0	500	0	15.5
1852601	0	0	0	0	0	85	1	9.4	105	19.8	20	0.5	0	105	136	3.9	107	0	133	0	67	0	89	0	37	12	7	1	0	0	0	0	1	0	0	0	0	0	0	0	0	2.8	0	0	0	0	1800	1	7.3
15340119	0	0	0	0	0	78	2	7.1	140	11.3	12	0.7	0	147	140	3.9	88	0	133	0	67	0	89	0	32	5	5	1	0	1	0	0	0	0	1	0	0	0	0	0	0	1.6	0	0	1	0	1892	0	2.78
827068	0	0	0	0	0	67	1	7.5	65	11.9	44	2.2	0	358	138	3.5	139	0	132	0	67	0	89	0	21	14	8	1	0	0	0	0	0	1	0	0	0	0	0	0	0	19.2	0	0	0	0	140	0	1.9
506338	1	0	0	0	0	53	2	9	161	6.1	20	0.49	0	380	136	4.4	126	0	130	0	67	0	88	0	21	15	5	1	0	0	0	0	1	1	1	0	0	0	0	0	0	3.9	0	1	0	0	300	0	1.7
245605	0	0	0	0	1	54	2	8.6	42	4.7	20	1.2	0	100	133	4	76	0	129	0	67	0	88	0	18	15	10	1	0	0	0	0	1	1	1	0	0	0	0	0	0	3.9	0	0	0	0	336	0	1.3
3108974	0	0	0	0	0	63	1	9.8	174	16.1	52	4.76	0	152	135	3.8	72	0	129	0	67	0	88	0	12	12	8	1	0	0	0	0	1	0	0	0	0	0	0	0	0	2.1	0	0	0	0	200	0	2
3229399	1	0	0	0	0	57	2	9.5	207	8.6	17	0.7	0	114	134	4.2	102	0	129	0	67	0	88	0	25	12	9	1	0	0	0	0	0	0	0	0	0	0	0	0	0	0.8	0	0	0	0	336	0	0.6
607306	0	0	0	0	0	85	1	10.3	150	23.1	55	5.6	0	194	136	5.3	62	0	128	0	67	0	87	0	27	15	8	1	0	0	0	0	0	1	0	0	0	0	0	0	0	3.4	0	0	0	0	100	0	0.8
2211849	0	1	0	0	1	83	2	9.4	265	18.5	30	1.08	0	95	144	4	100	0	128	0	67	0	87	0	33	12	13	1	0	0	0	0	1	0	0	0	0	0	0	0	0	3.9	0	0	0	0	336	0	3.8
3095751	1	1	0	0	0	89	2	9.8	295	11.9	29	1.23	0	110	139	4.9	113	0	127	0	67	0	87	1	22	12	7	1	0	1	0	0	0	0	0	0	0	0	0	0	0	3.9	0	0	0	0	70	1	1.3
2848459	1	0	0	0	0	50	2	9.9	109	11.6	51	7.68	0	113	123	5.3	90	0	126	0	67	0	87	0	18	12	13	1	0	0	0	1	0	0	0	0	0	0	0	0	0	8.4	0	0	0	0	300	0	4.5
1531336	0	0	0	0	0	71	2	9.7	202	36.5	70	2	0	211	129	8.5	65	0	125	0	67	0	86	1	35	12	6	1	0	0	0	1	1	0	1	0	0	0	0	0	0	17.41	0	0	1	1	336	1	0
2787545	1	0	0	0	1	64	2	11	143	15.2	7	0.63	0	152	141	4	105	0	125	0	67	0	86	1	32	12	5	1	0	0	0	0	1	0	0	0	0	0	0	0	0	2.1	0	0	0	0	400	0	5.7
3103539	1	1	0	0	0	73	1	12.7	248	13.7	20	0.81	0	152	135	4.5	104	0	124	0	67	0	86	0	23	12	6	1	0	0	0	0	1	0	0	0	0	0	0	0	0	2	0	0	0	0	100	0	40.8
1568262	0	0	0	0	0	76	2	11.4	57	33.91	31	1.81	0	104	141	4.4	63	0	123	0	67	0	86	1	18	12	4	1	0	0	0	0	1	0	0	0	0	0	0	0	0	4.2	0	0	0	0	100	0	2.8
390195	0	0	0	0	0	56	1	11.1	559	8.6	39	5.4	0	99	136	4.3	79	0	123	0	67	0	86	0	21	15	6	1	0	0	0	0	0	1	0	0	0	0	0	0	0	3.9	0	1	1	0	0	0	14
428609	1	0	0	0	0	84	1	8	232	21.6	39	0.94	0	311	143	4.1	72	0	123	0	67	0	86	0	16	7	7	1	0	0	0	0	1	1	1	0	0	0	0	0	0	6.3	0	1	0	0	150	0	7.2
454768	0	0	0	0	0	61	2	10.7	201	11.8	13	0.87	0	248	136	3.5	82	0	123	0	67	0	86	0	20	13	10	1	0	0	0	0	1	1	1	0	0	0	0	0	0	2.1	0	1	0	0	130	0	0.7
2679010	0	0	0	0	0	73	2	9.6	197	14.4	13	1	0	152	135	3.8	94	0	123	0	67	0	86	0	18	12	2	1	0	0	0	0	1	0	0	0	0	0	0	0	0	2.6	0	1	0	0	336	0	1.1
1505748	1	0	0	0	0	89	2	10.1	57	5.5	26	1.15	0	150	147	4	54	0	122	0	67	0	85	1	16	12	7	1	0	0	0	1	0	0	1	0	0	0	0	0	0	3.9	0	0	0	0	400	0	2.1
286738	0	0	0	0	0	70	1	12.9	265	13.8	22	0.9	0	311	137	4.7	60	0	122	0	67	0	85	0	31	15	4	1	0	0	1	0	0	1	1	0	0	0	0	0	0	3.9	0	0	0	0	500	0	2.6
356127	0	0	0	0	0	59	2	7.8	328	12.4	18	1	0	119	133.5	4.1	108	0	122	0	67	0	85	0	22	15	5	1	0	0	0	0	0	1	0	0	0	0	0	0	0	3.9	0	0	0	0	0	0	1.1
751412	0	0	0	0	0	89	2	12.7	196	21.6	17	1.74	0	158	142	4.8	105	0	122	0	67	0	85	0	28	10	13	1	0	1	0	0	1	1	0	0	0	0	0	0	0	7.9	0	0	0	0	200	0	9.1
1344741	0	0	0	0	0	84	2	12.5	119	8.5	93	2.3	0	154	134	6.5	88	0	122	0	67	0	85	0	24	12	9	1	0	0	0	0	0	0	1	0	0	0	0	0	0	2.5	0	0	0	0	336	0	4.6
2864917	0	1	0	1	0	76	1	6.8	177	20.3	99	3.9	0	352	132	5.8	39	0	122	0	67	0	85	0	28	12	11	1	0	0	0	0	0	0	0	0	0	0	0	0	0	14.8	0	1	1	0	5	0	12
10229323	0	0	0	0	0	52	2	10.1	129	15.7	21	0.8	0	107	141	4.4	109	0	122	0	67	0	85	0	25	9	4	1	0	1	0	0	0	0	1	0	0	0	0	1	0	1.9	0	1	0	0	1099	0	25.2
2926971	0	0	0	0	0	34	1	8.8	157	13.4	29	1.18	0	92	136	3.3	128	0	120	0	67	0	85	0	21	12	3	1	0	0	0	0	0	0	0	0	0	0	0	0	0	1.2	0	0	0	0	336	0	0.6
1088475	0	0	0	0	0	45	1	15.8	107	2.52	22	1.1	0	157	133	4.1	88	0	119	0	67	0	84	1	17	12	6	1	0	0	0	0	1	0	0	0	0	0	0	0	0	1.5	0	0	0	0	90	0	27.7
2790785	0	0	0	0	0	57	2	11.3	263	18.9	12	0.86	0	243	136	3.8	64	0	119	0	67	0	84	0	14	12	7	1	0	0	0	0	1	0	0	0	0	0	0	0	0	4.5	0	1	0	0	100	0	2
648962	0	0	0	0	0	81	1	7.3	113	12.2	17	1.3	0	182	129	4.3	90	0	118	0	67	0	84	0	16	15	7	1	0	0	0	1	0	1	0	0	0	0	0	0	0	1.1	0	0	0	0	450	0	1.1
1163074	0	0	0	0	0	62	1	9.7	76	33.68	43	0.83	0	163	140	4.3	66	0	118	0	67	0	84	0	15	12	6	1	0	1	0	0	0	0	1	0	0	0	0	0	0	3.9	0	0	1	0	450	0	6.8
1571808	0	0	0	0	0	45	2	10.3	198	14.4	15	0.66	0	110	137	3.6	89	0	118	0	67	0	84	0	18	12	7	1	0	0	0	0	1	0	0	0	0	0	0	0	0	3.9	0	0	0	0	700	0	8.3
2216616	0	0	0	0	0	67	1	4.8	72	28.4	33	1.54	0	296	139	5.4	102	0	118	0	67	0	84	0	27	12	12	1	0	0	0	0	1	0	0	0	0	0	0	0	0	8.5	0	0	0	0	75	1	0.5
2755248	1	0	0	0	0	85	2	10.5	122	29	32	2.58	0	159	128	4.5	84	0	118	0	67	0	84	0	21	12	7	1	0	0	0	0	0	0	0	0	0	0	0	0	0	1.9	0	0	0	0	30	0	2.8
1584894	0	0	0	0	0	69	1	9.1	88	14.25	38	1.12	0	199	135	4.4	91	0	117	0	67	0	84	1	26	12	11	1	0	0	0	0	1	0	0	0	0	0	0	0	0	3.3	0	0	1	0	100	0	6.8
2710118	0	0	0	1	0	69	1	11.1	150	6	18	1.26	0	110	138	3.6	90	0	117	0	67	0	84	1	20	12	7	1	0	1	0	0	0	0	0	0	0	0	0	0	0	3.9	0	0	0	0	200	0	4
827068	0	0	0	0	0	67	1	7.5	65	11.9	44	2.2	0	358	138	3.5	139	0	132	0	67	0	83	0	24	14	8	1	0	0	0	0	0	1	0	0	0	0	0	0	0	19.2	0	0	0	0	140	0	1.9
14983953	0	0	0	0	0	83	1	11	259	5.6	6	0.5	0	113	125	4	109	0	116	0	67	0	83	0	26	6	3	1	0	1	0	0	0	0	1	0	0	0	0	0	0	0.6	0	1	0	1	2450	0	9.59
632860	0	0	0	0	0	74	1	10.1	226	13.1	45	2.12	0	295	136	4.2	68	0	115	0	67	0	83	0	17	15	7	1	0	0	1	0	0	1	0	0	0	0	0	0	0	7.1	0	0	1	0	40	0	3.3
1555895	0	0	0	0	0	68	1	10	134	9.62	76	3.2	0	128	146	3.9	74	0	115	0	67	0	83	0	15	12	10	1	0	0	0	0	1	0	0	0	0	0	0	0	0	4.1	0	0	0	0	350	0	3.9
2812264	1	0	0	0	0	79	2	8.9	119	6.5	127	4.38	0	79	128	5.6	57	0	115	0	67	0	83	0	20	12	5	1	0	0	0	0	0	0	0	0	0	0	0	0	0	0.9	0	1	1	0	3100	0	6.1
1765055	0	0	0	1	0	59	1	11.1	214	18.8	37	1.51	0	254	136	5.3	68	0	114	0	67	0	83	0	24	12	11	1	0	0	0	0	1	0	0	0	0	0	0	0	0	2.4	0	0	0	0	250	0	1.7
2670343	0	0	0	0	0	74	1	9.5	185	11.4	36	3.16	0	496	131	5.7	105	0	114	0	67	0	83	0	21	12	5	1	0	1	0	0	0	0	0	0	0	0	0	0	0	14.8	0	1	0	0	300	1	0.3
3343038	0	0	0	0	0	59	1	9.6	541	42.4	157	5.41	0	243	142	4.8	101	0	114	0	67	0	83	0	25	12	12	1	0	0	0	0	0	0	0	0	0	0	0	0	0	1	0	0	0	0	225	0	12.9
2476274	0	0	0	0	1	72	2	8.2	193	9.9	17	0.83	0	122	149	3.5	92	0	109	0	67	0	83	0	18	11	8	1	0	0	0	0	1	0	0	0	0	0	0	0	0	3.7	0	0	0	0	700	0	3.7
3138430	0	0	0	0	0	82	1	10.2	70	12.7	44	1.3	0	163	137	4.5	120	0	113	0	67	0	82	1	34	12	8	1	0	0	0	0	0	0	0	0	0	0	0	1	0	2.1	0	0	0	0	30	0	1.9
898291	0	0	0	0	0	86	2	6.9	127	24.7	27	1.26	0	111	135	3.7	90	0	113	0	67	0	82	1	21	15	4	1	0	0	0	0	1	1	0	0	0	0	0	0	0	3.1	0	0	0	0	500	0	1.7
3091428	0	0	0	0	0	68	2	11.8	215	14.1	20	0.5	0	178	143	3.6	112	0	112	0	67	0	82	1	37	12	6	1	0	0	0	0	1	0	0	0	0	0	0	0	0	2.3	0	0	0	1	25	1	2.4
2292239	1	0	0	0	0	40	2	10.2	75	23.9	56	2.33	0	245	159	3.7	86	0	112	0	67	0	82	1	18	12	9	1	0	0	0	0	1	0	0	0	0	0	0	0	0	4.6	0	0	0	0	600	0	1.4
2818845	0	1	0	0	0	62	1	8.3	83	5	77	6.49	0	141	132	5.2	90	0	112	0	67	0	82	1	20	12	8	1	0	0	0	0	1	0	0	0	0	0	0	0	0	2.6	0	0	0	0	20	0	2.4
451316	0	1	0	0	0	45	1	10.4	46	15.29	84	11.15	0	109	133	5.7	141	0	111	0	67	0	82	1	18	15	18	1	0	0	0	0	1	1	1	0	0	0	0	0	0	6.1	0	0	1	0	1	0	8
758283	0	0	0	0	0	19	2	17.5	178	30.8	34	0.43	0	288	141	5.6	122	0	111	0	67	0	82	1	16	11	9	1	0	0	0	0	1	1	0	0	0	0	0	0	0	8.1	0	0	0	0	336	0	4.7
2313352	0	0	0	0	0	57	1	9.9	267	12	28	0.51	0	76	138	4.6	76	0	111	0	67	0	82	1	13	12	6	1	1	0	0	0	0	0	0	0	0	0	0	0	0	3.9	0	0	0	0	1375	1	17.4
454768	0	0	0	0	0	61	2	10.7	201	11.8	13	0.87	0	248	136	3.5	82	0	123	0	67	0	81	0	20	13	10	1	0	0	0	0	1	1	1	0	0	0	0	0	0	2.1	0	1	0	0	130	0	0.7
526657	0	0	0	0	0	74	1	6.5	209	31.38	71	1	0	211	133	4.1	95	0	110	0	67	0	81	0	22	15	4	1	0	1	0	0	0	1	1	0	0	0	0	0	0	3.9	0	0	0	0	45	1	2.6
1363039	0	0	0	0	0	59	2	6.9	270	11.3	11	0.52	0	159	138	3.4	97	0	110	0	67	0	81	1	18	12	6	1	0	0	0	0	0	0	1	0	0	0	0	0	0	5.4	0	0	0	0	336	1	1.1
1569618	0	0	0	0	0	76	2	7.6	62	7.87	110	8.46	0	160	138	4.2	121	0	110	0	67	0	81	1	21	12	12	1	0	1	0	0	1	0	0	0	0	0	0	0	0	1.4	0	1	0	0	336	1	1.9
2850965	0	0	0	1	0	57	2	7.3	512	36.3	24	0.61	0	109	131	3.9	66	0	110	0	67	0	81	1	13	12	7	1	0	1	0	0	0	0	0	0	0	0	0	0	0	0.7	0	0	0	0	1800	1	17.4
3222536	1	0	0	0	0	52	1	8.5	32	4.4	52	5.03	0	177	133	3.9	90	0	110	0	67	0	81	1	21	12	8	1	0	0	0	0	0	0	0	0	0	0	0	0	0	3.9	0	0	0	0	175	0	3.5
2123424	0	0	0	0	0	51	2	11.1	199	9	11	0.95	0	109	139	4.6	84	0	109	0	67	0	81	1	13	12	2	1	0	0	0	0	1	0	0	0	0	0	0	0	0	0.7	0	0	0	0	350	0	2
2476274	0	0	0	0	1	72	2	8.2	193	9.9	17	0.83	0	122	149	3.5	92	0	109	0	67	0	81	1	18	12	8	1	0	0	0	0	1	0	0	0	0	0	0	0	0	3.9	0	0	0	0	700	0	3.7
911175	0	0	0	0	0	53	2	9.4	270	10.3	70	1.23	0	175	135	4.7	69	1	108	0	67	0	81	1	8	12	3	1	0	0	0	0	1	1	0	0	0	0	0	0	0	1.1	0	0	0	0	1400	0	0.9
2780039	0	0	0	1	0	49	1	10.3	217	12.6	16	2.22	0	314	135	3.9	78	1	108	0	67	0	81	1	17	12	7	1	0	0	0	0	0	0	0	0	0	0	0	0	0	1.4	0	0	0	0	900	0	1.3
2813422	0	0	0	0	0	61	2	7.5	266	19.9	15	0.62	0	130	134	4.6	107	1	108	0	67	0	81	1	24	12	4	1	0	0	0	0	1	0	0	0	0	0	0	0	0	1.4	0	0	0	1	60	0	2.8
1344741	0	0	0	0	0	84	2	12.5	119	8.5	93	2.3	0	154	134	6.5	88	0	122	0	67	0	80	0	24	11	9	1	0	0	0	0	0	0	0	0	0	0	0	0	0	2.5	0	0	0	0	911	0	4.6
2812264	1	0	0	0	0	79	2	8.9	119	6.5	127	4.38	0	79	128	5.6	57	0	115	0	67	0	80	1	20	11	5	1	0	0	0	0	0	0	0	0	0	0	0	0	0	0.9	0	1	1	0	3100	0	6.1
482354	0	1	0	0	0	53	2	12.8	76	4.5	24	0.4	0	95	129	3.9	96	1	107	0	67	0	80	0	16	15	8	1	0	0	0	0	1	1	1	0	0	0	0	0	0	1.1	0	0	0	0	50	0	6
2707774	1	0	0	1	0	77	2	7.6	333	17	48	2.85	0	168	135	5.1	132	1	107	0	67	0	80	1	32	12	8	1	0	0	0	0	0	0	0	0	0	0	0	0	0	11.5	0	0	1	0	525	0	5.6
1563075	0	0	0	0	0	83	1	10.1	427	21.02	43	3.85	0	190	138	6.3	60	1	106	0	67	0	80	0	22	12	12	1	0	0	0	0	1	0	0	0	0	0	0	0	0	10.8	0	0	0	0	336	1	2.5
812345	0	0	0	0	0	68	1	13.5	233	9.9	39	1.47	0	159	140	4.8	94	1	105	0	67	0	80	0	30	9	6	1	0	0	0	0	1	1	0	0	0	0	0	0	0	2.5	0	0	1	1	90	1	22.5
1651044	0	0	0	1	0	28	1	10	176	13.96	17	1	0	121	134	3.9	70	1	105	0	67	0	80	0	13	12	4	1	0	0	0	0	1	0	0	0	0	0	0	0	0	1.4	0	0	0	0	500	0	1.5
451316	0	1	0	0	0	45	1	10.4	46	15.29	84	11.15	0	109	133	5.7	141	0	111	0	67	0	79	0	18	15	18	1	0	0	0	0	1	1	1	0	0	0	0	0	0	6.1	0	0	1	0	1	0	8
469558	1	0	0	0	0	84	1	8	69	24.13	80	2.26	0	346	147	4.4	60	1	104	0	67	0	79	0	24	11	11	1	0	0	0	0	0	1	1	0	0	0	0	0	0	4.3	0	1	0	0	60	0	1.8
2084219	0	0	0	1	0	53	2	11.8	121	16.8	54	0.65	0	80	140	3.6	93	1	104	0	67	0	79	0	25	12	7	1	0	0	0	0	1	0	0	0	0	0	0	0	0	3.9	0	0	0	0	125	0	5.1
2432005	0	0	0	0	0	86	2	10.1	152	6.8	28	1.34	0	122	139	3.8	108	1	104	0	67	0	79	0	16	12	5	1	0	0	0	0	1	0	0	0	0	0	0	0	0	1.2	0	0	0	0	1000	0	2.4
242319	0	0	0	0	0	61	1	8.3	99	16.7	41	2.7	0	160	130	5	90	1	103	0	67	0	79	0	31	15	7	1	0	0	0	0	1	1	0	0	0	0	0	0	0	1.8	0	0	0	0	625	0	1.3
2154388	0	0	0	0	0	50	2	7.6	242	29.6	9	0.3	0	184	137	3.7	116	1	103	0	67	0	79	0	33	12	8	1	0	0	0	0	1	0	0	0	0	0	0	0	0	1.7	0	0	0	0	70	0	17
2314574	0	0	0	0	0	43	2	6.5	27	2	17	0.8	0	210	128	4.7	113	1	103	0	67	0	79	0	22	12	4	1	0	0	0	0	1	0	0	0	0	0	0	0	0	3.9	0	0	0	1	200	0	1.9
2803369	1	0	0	0	0	72	1	10.6	194	29.3	68	4.46	0	141	134	5	98	1	103	0	67	0	79	0	18	12	5	1	0	0	0	0	0	0	0	0	0	0	0	0	0	1.8	0	0	0	0	15	0	4.9
2887718	0	1	0	0	0	51	2	11.9	100	24.1	8	0.6	0	86	140	3.7	92	1	103	0	67	0	79	0	17	12	6	1	0	0	0	0	1	0	0	0	0	0	0	0	0	4.4	0	0	0	0	40	0	2
19344453	0	0	0	0	0	41	2	7.2	269	11	12	0.7	0	98	135	3.9	112	1	103	0	67	0	79	0	35	7	3	1	0	1	0	0	1	0	1	0	0	1	0	0	0	1	0	0	0	0	2000	1	9.14
3064408	0	1	0	0	1	66	1	9.6	253	9.7	37	5.95	0	84	132	4.7	88	1	102	0	67	0	79	0	20	12	8	1	0	0	0	0	1	0	0	0	0	0	0	0	0	1.8	0	0	0	0	0	0	20.9
3352727	0	0	0	0	0	82	2	10	181	15.6	44	1.7	0	228	144	4.6	90	1	102	0	67	0	79	0	21	12	13	1	0	0	0	0	0	0	0	0	0	0	0	0	0	10.6	0	0	1	0	65	1	2.8
758283	0	0	0	0	0	19	2	17.5	178	30.8	34	0.43	0	288	141	5.6	122	0	111	0	67	0	78	0	16	11	9	1	0	0	0	0	1	1	0	0	0	0	0	0	0	8.1	0	0	0	0	911	0	4.7
522401	0	0	0	0	0	48	2	6.3	181	9.3	6	0.38	0	150	140	3.7	101	1	101	0	67	0	78	0	33	15	3	1	0	0	0	0	1	1	1	0	0	0	0	0	0	3.9	0	0	0	0	90	0	6.3
1577697	0	0	0	0	0	72	2	8.1	209	24.69	6	0.6	0	223	132	4.7	111	1	101	0	67	0	78	0	30	12	7	1	0	0	0	0	1	0	0	0	0	0	0	0	0	1.9	0	0	0	0	200	1	9.5
3115173	0	0	0	0	0	78	1	12	79	11.4	73	3.7	0	135	129	6.8	102	1	101	0	67	0	78	0	19	12	8	1	0	0	0	0	0	0	0	0	0	0	0	0	0	3.1	0	1	0	0	10	0	1.3
857208	1	0	0	1	0	84	2	9.7	152	24.6	32	1.18	0	241	138	4.6	90	1	101	0	67	0	78	0	18	14	5	1	0	0	0	0	1	1	0	0	0	0	0	0	0	5.1	0	0	0	0	336	0	1.4
1171342	0	0	0	0	0	88	1	7.2	65	6.47	30	1.8	0	98	133	4.2	72	1	101	0	67	0	78	0	15	12	10	1	0	0	0	0	0	0	1	0	0	0	0	0	0	4.4	0	0	0	0	400	1	10.1
1564794	0	0	0	0	0	32	1	11.3	130	23.94	13	1.91	0	132	143	3.8	81	1	101	0	67	0	78	0	9	12	9	1	0	0	0	0	0	0	0	0	0	0	0	0	0	11.8	0	0	0	0	450	0	11.2
2920859	0	0	0	0	0	24	2	10.9	101	22.5	9	1.02	0	102	142	4.2	74	1	101	0	67	0	78	0	21	12	3	1	0	0	0	0	0	0	0	0	0	0	0	0	0	1.7	0	0	0	0	500	0	1.8
2682742	0	0	0	0	0	62	2	11	209	20.3	5	1	0	141	146	4.5	80	1	100	0	67	0	78	0	21	12	7	1	0	1	0	0	0	0	0	0	0	0	0	0	0	1.7	0	1	0	0	336	1	15
2512981	0	0	0	0	0	18	2	9.6	133	13.6	20	1.4	0	131	135	4.4	90	1	100	0	67	0	78	0	42	12	7	1	0	0	0	0	1	0	0	0	0	0	0	0	0	2.2	0	0	0	0	128	0	3.6
1068274	1	0	0	0	0	89	1	11.6	76	19.5	37	1.5	0	82	129	3.7	98	1	99	0	67	0	78	0	21	12	7	1	0	0	0	0	0	0	1	0	0	0	0	0	0	1.4	0	0	0	0	255	0	4.3
2201991	0	0	0	0	0	37	1	11.6	91	8.7	13	0.95	0	113	138	3.6	92	1	99	0	67	0	78	0	22	12	3	1	0	0	0	0	1	0	0	0	0	0	0	0	0	2.8	0	0	0	0	675	0	2.6
1563075	0	0	0	0	0	83	1	10.1	427	21.02	43	3.85	0	190	138	6.3	60	1	106	0	67	0	77	0	22	11	12	1	0	0	0	0	1	0	0	0	0	0	0	0	0	10.8	0	0	0	0	911	1	2.5
1742159	0	0	0	0	0	32	1	7.8	191	3.5	45	5.9	0	105	134	4.3	104	1	98	0	67	0	77	0	25	12	9	1	0	0	0	0	1	0	0	0	0	0	0	0	0	1.2	0	0	1	0	336	0	2.5
3215051	1	0	0	0	0	76	1	9.8	183	18.3	41	2.3	0	186	136	4.6	80	1	98	0	67	0	77	0	27	12	8	1	0	0	0	0	0	0	0	0	0	0	0	0	0	3.9	0	0	0	0	1000	0	1.4
3353144	0	0	0	0	0	51	1	10.1	127	23.2	12	1.11	0	155	134	3.9	82	1	97	0	67	0	77	0	14	12	11	1	0	0	0	0	0	0	0	0	0	0	0	0	0	2.3	0	0	0	0	250	0	11
398193	0	0	0	0	0	55	2	11.9	58	0.2	15	0.77	0	71	138	3.2	104	1	96	0	67	0	77	0	21	7	10	1	0	0	0	0	0	1	0	0	0	0	0	0	0	2.2	0	0	0	1	425	1	3
660497	0	0	0	1	1	67	2	11.4	246	39.2	21	0.77	0	160	132	5.1	114	1	96	0	67	0	77	0	29	12	3	1	0	0	0	0	1	1	0	0	0	0	0	0	0	3.3	0	0	0	0	110	0	15.3
19832246	0	0	0	0	0	50	1	9.7	155	16.6	14	0.9	0	120	142	4.2	91	1	96	0	67	0	77	0	24	3	5	1	0	1	0	0	0	0	1	0	0	0	0	0	0	2	0	0	0	0	2165	0	1.18
1363039	0	0	0	0	0	59	2	6.9	270	11.3	11	0.52	0	159	138	3.4	97	0	110	0	67	0	76	0	18	11	6	1	0	0	0	0	0	0	0	0	0	0	0	0	0	5.4	0	0	0	0	911	1	1.1
15171769	0	0	0	0	0	58	1	11.2	151	17.6	21	1	0	99	141	4.7	144	1	95	0	67	0	76	1	25	14	2	1	0	1	0	0	0	0	1	0	0	0	0	1	0	1.4	0	0	0	0	2560	0	2.77
1181478	0	0	0	0	0	76	1	6.6	205	26.34	19	1.08	0	367	138	4.4	109	1	95	0	67	0	76	1	21	12	3	1	0	0	0	0	0	0	1	0	0	0	0	0	0	12.8	0	0	1	0	825	1	0.9
2846954	0	1	0	0	0	50	1	12.1	193	22.1	37	3.18	0	88	127	4	90	1	94	0	67	0	76	1	20	12	7	1	0	0	0	0	0	0	0	0	0	0	0	0	0	0.7	0	0	0	0	100	0	1.7
2746740	0	0	0	0	0	74	1	12.2	158	15.6	31	0.8	0	160	140	5	87	0	93	0	67	0	76	1	12	12	4	1	0	0	0	0	1	0	0	0	0	0	0	0	0	0.9	0	0	0	0	200	0	9.5
398193	0	0	0	0	0	55	2	11.9	58	0.2	15	0.77	0	71	138	3.2	104	1	96	0	67	0	75	0	24	7	10	1	0	0	0	0	0	1	0	0	0	0	0	0	0	2.2	0	0	0	1	425	1	3
2698498	0	0	0	0	0	72	2	7.4	125	25.6	55	2.05	0	175	142	5.9	147	0	92	0	67	0	75	1	0	12	14	1	0	0	0	0	1	0	0	0	0	0	0	0	0	9.8	0	0	0	0	0	1	1.4
3135995	0	0	0	0	0	40	1	4.6	4	9	33	2.2	0	84	140	4.1	120	0	92	0	67	0	75	1	27	12	13	1	0	0	0	0	1	0	0	0	0	0	0	1	0	1.5	0	0	0	0	0	1	3.3
1161489	0	0	0	0	0	80	1	12.8	345	18.45	20	0.97	0	152	137	4	68	0	91	0	67	0	75	1	17	12	3	1	0	0	0	0	0	0	1	0	0	0	0	0	0	3.9	0	0	1	0	1220	0	2.5
3115173	0	0	0	0	0	78	1	12	79	11.4	73	3.7	0	135	129	6.8	102	1	101	0	67	0	74	0	19	11	8	1	0	0	0	0	0	0	0	0	0	0	0	0	0	3.1	0	1	0	0	10	0	1.3
322180	0	0	0	1	0	48	2	10.7	178	18.2	43	1.54	0	130	128	5	106	0	89	0	67	0	74	1	18	15	6	1	0	0	0	0	0	1	0	0	0	0	0	0	0	1	0	1	0	0	1700	0	2
389594	0	0	0	0	0	79	1	12.5	75	7.8	45	1.98	0	88	142	4.8	67	0	88	0	67	0	74	1	23	6	8	1	0	0	0	0	0	1	0	0	0	0	0	0	0	9.9	0	0	1	0	336	1	0.3
2811288	0	1	0	0	0	47	1	10.8	230	12.6	31	1.59	0	219	141	4.8	108	0	88	0	67	0	74	1	22	12	7	1	0	0	1	0	0	0	0	0	0	0	0	0	0	1.8	0	0	1	0	336	0	11
2496527	0	0	0	0	0	71	1	7.4	3	18.3	43	2.2	0	141	133	3.7	103	0	87	0	67	0	74	1	28	12	14	1	0	0	0	0	1	0	0	0	0	0	0	0	0	7.8	0	0	1	0	20	1	0.6
2698498	0	0	0	0	0	72	2	7.4	125	25.6	55	2.05	0	175	142	5.9	147	0	92	0	67	1	72	0	0	11	14	1	0	0	0	0	1	0	0	0	0	0	0	0	0	9.8	0	0	0	0	0	1	1.4
1164088	0	0	0	0	0	65	2	12	123	13.54	32	1.62	0	109	138	5.1	108	0	82	0	67	1	72	1	26	12	6	1	0	0	0	0	0	0	1	0	0	0	0	0	0	3.4	0	0	0	0	530	1	22
2332182	0	0	0	0	0	62	1	10.7	89	26.9	69	4.55	0	127	136	4.7	67	0	82	0	67	1	72	1	4	12	14	1	0	0	0	0	1	0	0	0	0	0	0	0	0	5	0	0	0	0	0	1	23.7
1531336	0	0	0	0	0	71	2	9.7	202	36.5	70	2	0	211	129	8.5	65	0	125	0	67	1	64	0	35	11	6	1	0	0	0	1	1	0	0	0	0	0	0	0	0	17.41	0	0	1	1	911	1	0
2864917	0	1	0	1	0	76	1	6.8	177	20.3	99	3.9	0	352	132	5.8	39	0	122	0	67	1	64	0	28	11	11	1	0	0	0	0	0	0	0	0	0	0	0	0	0	14.8	0	1	1	0	5	0	12
2926971	0	0	0	0	0	34	1	8.8	157	13.4	29	1.18	0	92	136	3.3	128	0	120	0	67	1	64	0	24	11	3	1	0	0	0	0	0	0	0	0	0	0	0	0	0	1.2	0	0	0	0	911	0	0.6
2670343	0	0	0	0	0	74	1	9.5	185	11.4	36	3.16	0	496	131	5.7	105	0	114	0	67	1	64	0	24	11	5	1	0	1	0	0	0	0	0	0	0	0	0	0	0	14.8	0	1	0	0	300	1	0.3
246128	0	0	0	0	0	53	1	7.6	187	29.1	25	1.9	0	179	130	4.9	117	0	176	0	66	0	103	1	31	15	6	1	0	0	0	0	1	1	1	0	0	0	0	0	0	5.6	0	0	0	0	625	0	0.3
1350449	0	0	0	0	0	84	1	10.1	266	18.3	41	2.3	0	186	136	4.6	74	0	164	0	66	0	99	1	21	12	5	1	0	0	0	0	0	0	1	0	0	0	0	0	0	3.9	0	0	0	0	200	0	5.5
2254425	0	0	0	0	0	89	2	9.7	182	22.8	51	1.79	0	164	134	3.6	89	0	156	0	66	0	96	1	21	12	9	1	0	0	0	0	1	0	0	0	0	0	0	0	0	4	0	0	0	0	35	1	5.5
3133706	0	0	0	0	0	76	1	10.3	133	28.62	37	2.38	0	93	143	4.9	79	0	154	0	66	0	95	1	22	12	5	1	0	0	0	0	0	0	0	0	0	0	0	0	0	5	0	0	0	0	810	0	1.5
1438187	0	0	0	1	0	63	2	11.7	175	16.8	43	3.16	0	255	140	5	70	0	153	0	66	0	95	1	17	12	11	1	0	0	0	0	1	0	1	0	0	0	0	0	0	4.1	0	0	1	0	350	0	3
3085424	0	0	0	0	0	62	2	11.9	75	14.8	35	1.12	0	117	136	3.7	90	0	152	0	66	0	95	1	21	12	8	1	0	1	0	0	0	0	0	0	0	0	0	0	0	2.3	0	0	0	0	120	0	7.8
1336424	1	0	0	0	0	89	2	9.9	211	28	26	1.52	0	115	129	4.3	85	0	152	0	66	0	95	1	18	12	3	1	0	0	0	0	0	0	1	0	0	0	0	0	0	1.7	0	0	1	0	336	0	3.3
1764409	0	0	0	0	0	86	1	7.1	206	21	95	3.58	0	312	131	7.3	68	0	118	0	66	0	95	0	19	11	10	1	0	0	0	0	1	0	0	0	0	0	0	0	0	3.2	0	0	0	0	1068	0	2.1
514480	0	0	0	0	0	75	1	9.6	157	17.5	56	2.05	0	291	133	4.8	85	0	148	0	66	0	93	1	17	15	10	1	0	1	0	0	1	1	1	0	0	0	0	0	0	3.9	0	0	0	0	50	1	4.1
2746073	1	0	0	0	0	67	2	10	199	9.5	20	2.86	0	118	140	4.1	75	0	146	0	66	0	93	1	15	12	7	1	0	0	0	0	0	0	0	0	0	0	0	0	0	0.6	0	1	0	0	175	0	1.5
583986	0	0	0	0	0	88	1	9	142	17.2	49	1.53	0	144	133	4.6	77	0	144	0	66	0	92	1	19	14	9	1	0	0	0	1	0	1	0	0	0	0	0	0	0	1.2	0	0	0	0	450	0	1.7
979753	0	0	0	0	0	82	1	10.2	131	12.7	27	1.96	0	113	138	4.3	72	0	144	0	66	0	92	1	12	3	15	1	0	1	0	0	1	0	1	0	0	0	0	0	0	10.4	0	0	0	0	700	1	0.3
270217	0	1	0	0	0	60	2	9	202	9.8	6	0.5	0	167	143	3.4	102	0	135	0	66	0	92	1	16	15	7	1	0	0	0	0	1	1	0	0	0	0	0	0	0	1.6	0	1	1	0	110	0	13.2
2417905	0	0	0	0	0	77	1	9.8	183	18.3	43	1.55	0	147	141	3.8	93	0	139	0	66	0	90	0	18	12	6	1	0	0	0	0	1	0	0	0	0	0	0	0	0	3.9	0	0	0	0	350	0	1.8
2685468	0	1	0	0	0	69	1	11.5	278	14.6	42	2.67	0	165	134	3.7	89	0	139	0	66	0	90	0	16	12	3	1	0	0	0	0	1	0	0	0	0	0	0	0	0	1.4	0	1	0	0	300	0	1.9
3201842	0	0	0	0	0	74	2	9	212	9.3	14	0.3	0	166	125	4.5	91	0	139	0	66	0	90	0	28	12	14	1	0	0	0	0	0	0	0	0	0	0	0	0	0	3.9	0	0	1	0	336	0	4
2806460	0	0	0	0	0	68	1	8.4	74	6.6	23	1.11	0	134	124	4.4	113	0	136	0	66	0	89	0	19	12	8	1	0	0	0	0	1	0	0	0	0	0	0	0	0	10.1	0	0	1	0	50	1	8.7
270217	0	1	0	0	0	60	2	9	202	9.8	6	0.5	0	167	143	3.4	102	0	135	0	66	0	89	1	16	15	7	1	0	0	0	0	1	1	1	0	0	0	0	0	0	1.6	0	1	1	0	110	0	13.2
12906762	0	0	0	0	0	76	1	11	275	13.1	16	0.7	0	168	134	5.4	124	0	134	0	66	0	89	1	34	15	2	1	0	1	0	0	0	0	1	0	0	0	0	0	0	1	0	0	0	1	1540	1	9.99
2677290	0	0	0	0	0	57	2	9.1	338	11.2	37	0.85	0	150	134	4.1	90	0	134	0	66	0	89	0	13	12	2	1	0	0	0	0	0	0	0	0	0	0	0	0	0	2.1	0	0	0	0	700	0	3.8
2689385	0	0	0	0	0	67	1	15.7	136	25.7	25	3.21	0	157	134	5	76	0	134	0	66	0	89	0	18	12	8	1	0	0	0	0	0	0	0	0	0	0	0	0	0	5.4	0	1	0	0	250	0	10.9
1121421	0	0	0	0	0	72	1	6.4	115	4.6	36	4.7	0	145	144	4.2	96	0	133	0	66	0	88	0	26	12	9	1	0	1	0	0	0	0	0	0	0	0	0	0	0	3.9	0	0	0	0	30	0	23.7
1654754	0	0	0	0	0	55	1	10.7	183	14.68	47	1.18	0	184	154	4.6	51	0	133	0	66	0	88	0	14	12	11	1	0	0	0	0	1	0	0	0	0	0	0	0	0	3.9	0	0	0	0	245	0	13.1
2044578	0	0	0	0	0	76	2	10.1	145	9.5	36	1.56	0	123	138	3.6	91	0	132	0	66	0	88	0	18	12	3	1	0	0	0	0	1	0	0	0	0	0	0	0	0	0.9	0	0	0	0	155	0	1.9
1588415	0	0	0	0	0	78	1	10.8	143	12.44	36	2.29	0	141	138	3.9	102	0	130	0	66	0	87	1	22	12	7	1	0	0	0	0	1	0	0	0	0	0	0	0	0	1.2	0	0	0	0	35	1	1.6
715261	0	0	0	0	0	56	1	9.1	397	16	41	2.3	0	186	136	4.6	78	0	129	0	66	0	87	0	17	10	8	1	0	0	0	0	1	1	0	0	0	0	0	0	0	3.9	0	0	0	0	165	0	19.9
457177	0	1	0	0	0	88	1	8.5	192	13.4	56	1.95	0	127	138	3.9	67	0	128	0	66	0	87	1	27	15	6	1	0	0	0	0	1	1	1	0	0	0	0	0	0	3.9	0	0	1	0	1	0	3.1
1564163	0	0	0	0	0	74	1	9.4	131	6.6	59	6.8	0	92	141	5.5	90	0	128	0	66	0	87	0	18	12	9	1	0	0	0	0	0	0	0	0	0	0	0	0	0	3.9	0	0	0	0	300	0	2.2
12616482	0	1	1	0	0	66	1	14.4	187	8.6	17	1	0	125	140	4.3	73	0	128	0	66	0	87	0	25	3	4	1	0	1	0	0	1	0	1	0	0	0	0	1	0	3.3	0	0	0	0	2790	1	13.76
403387	0	0	0	0	0	60	1	4.5	173	40.2	30	3.67	0	143	131	5.7	89	0	126	0	66	0	87	0	20	3	12	1	0	0	0	0	0	1	0	0	0	0	0	0	0	0.8	0	0	0	0	150	1	0.2
1118995	0	0	0	0	0	70	1	9.9	352	18.96	41	1.1	0	302	134	4.3	75	0	127	0	66	0	86	1	21	12	6	1	0	0	0	0	1	0	0	0	0	0	0	0	0	3.5	0	1	0	0	550	0	10.8
2483061	0	0	0	0	0	77	2	10	178	9.7	19	1.3	0	127	139	3.9	102	0	127	0	66	0	86	0	30	12	3	1	0	0	0	0	1	0	0	0	0	0	0	0	0	0.5	0	0	0	0	500	0	2.7
3128668	1	1	0	0	0	76	2	10.6	131	5.5	42	1.05	0	212	147	4.7	49	0	126	0	66	0	86	1	15	12	5	1	0	0	0	0	1	0	0	0	0	0	0	0	0	5.8	0	1	0	0	1	0	6.9
403387	0	0	0	0	0	60	1	4.5	173	40.2	30	3.67	0	143	131	5.7	89	0	126	0	66	0	86	0	20	3	12	1	0	0	0	0	0	1	0	0	0	0	0	0	0	0.8	0	0	0	0	150	1	0.2
2839413	0	0	0	1	0	66	1	12.5	200	9.1	12	0.75	0	327	134	4	90	0	125	0	66	0	86	0	20	12	5	1	0	0	0	0	1	0	0	0	0	0	0	0	0	2.1	0	1	0	0	1	0	5.8
721693	0	0	0	0	0	68	1	15.7	296	15.6	37	1.2	0	160	136	4.7	73	0	124	0	66	0	85	0	18	13	8	1	0	0	0	0	1	1	0	0	0	0	0	0	0	3.9	0	0	1	0	30	0	6
3055734	0	0	0	0	1	65	1	13.3	146	46.5	29	2.21	0	122	138	4.1	100	0	123	0	66	0	85	1	13	12	14	1	0	0	0	0	1	0	0	0	0	0	0	0	0	3.8	0	0	0	0	40	0	1
277518	0	1	0	0	0	62	2	12.9	175	14.4	11	0.7	0	137	131	3.4	94	0	123	0	66	0	85	0	25	4	4	1	0	0	0	0	0	1	1	0	0	0	0	0	0	3.9	0	0	0	0	300	0	9.2
810240	0	0	0	1	0	51	2	10.8	213	18.9	20	0.91	0	100	136	3.9	83	0	123	0	66	0	85	0	22	15	5	1	0	0	0	0	1	1	0	0	0	0	0	0	0	3	0	0	0	0	2000	0	0.7
2453360	0	0	0	0	0	88	1	12.4	246	22.3	33	1.61	0	197	137	4	85	0	123	0	66	0	85	0	21	12	13	1	0	0	0	0	1	0	0	0	0	0	0	0	0	1.4	0	0	0	0	150	0	12.7
1201915	0	0	0	0	0	73	2	8.3	61	11.73	73	2.04	0	141	129	6.3	63	0	122	0	66	0	85	0	15	12	7	1	0	0	0	0	0	0	0	0	0	0	0	0	0	3.9	0	0	0	0	120	0	1.3
3096576	0	1	0	0	0	71	1	13.7	157	13.7	27	1.44	0	127	140	5	80	0	122	0	66	0	85	0	19	12	7	1	0	0	0	0	1	0	0	0	0	0	0	0	0	1	0	0	0	0	70	0	9.7
3063129	0	1	0	0	0	87	1	10.2	108	23.8	47	2.75	0	78	135	4.9	87	0	121	0	66	0	84	1	18	12	5	1	0	0	0	0	1	0	0	0	0	0	0	0	0	2.9	0	0	0	0	25	0	1.7
760399	0	0	0	0	0	89	2	12.5	106	13.1	31	0.96	0	155	131	4.2	90	0	121	0	66	0	84	0	21	15	3	1	0	0	0	0	1	1	0	0	0	0	0	0	0	0.8	0	0	0	0	336	0	1.6
1583123	0	0	0	0	0	62	2	11.2	227	18.82	9	0.9	0	158	141	3.3	92	0	121	0	66	0	84	0	18	12	7	1	0	0	0	0	1	0	0	0	0	0	0	0	0	2	0	0	0	0	750	0	2.5
2257349	0	0	0	0	0	89	1	9.9	177	28.3	28	1.37	0	152	134	4.6	90	0	121	0	66	0	84	0	18	12	5	1	0	0	0	0	1	0	0	0	0	0	0	0	0	1.4	0	0	0	0	250	0	3.1
3013400	0	0	0	1	0	63	1	12.4	79	10.1	13	0.7	0	136	137	3.6	110	0	120	0	66	0	84	0	31	12	8	1	0	0	0	0	1	0	0	0	0	0	0	0	0	1	0	0	1	1	350	0	3.3
3130224	0	0	0	1	1	81	2	7.5	325	29.3	14	0.67	0	279	128	4.2	103	0	119	0	66	0	84	1	22	12	5	1	0	0	0	0	1	0	0	0	0	0	0	0	0	6.2	0	0	0	1	20	1	12.8
291579	0	1	0	0	0	70	1	10.3	235	31.5	50	3.31	0	203	134	5.4	77	0	119	0	66	0	84	0	18	15	6	1	0	0	0	0	1	1	1	0	0	0	0	0	0	3.9	0	0	0	0	425	0	3.5
1045593	0	0	0	0	0	34	2	9.8	338	15.2	28	1.4	0	99	136	5.4	110	0	119	0	66	0	84	0	21	12	6	1	0	0	0	0	1	0	1	0	0	0	0	0	0	2	0	0	0	0	350	0	1
1580107	1	0	0	1	0	64	2	11.4	195	16.5	27	1.56	0	219	137	6	58	0	119	0	66	0	84	0	13	12	12	1	0	0	0	0	0	0	0	0	0	0	0	0	0	2.3	0	0	0	0	336	0	1.8
1596703	0	0	0	0	0	75	1	9.7	118	15.6	40	1.11	0	326	134	5	98	0	119	0	66	0	84	0	12	12	8	1	0	0	1	0	0	0	0	0	0	0	0	0	0	3.9	0	0	0	0	250	0	21.2
2844522	0	0	0	0	0	60	2	7.7	119	11.1	17	1.41	0	133	138	5	94	0	119	0	66	0	84	0	16	12	9	1	0	0	0	0	1	0	0	0	0	0	0	0	0	3.9	0	0	1	0	200	0	0.8
977585	0	0	0	0	0	68	2	9.3	134	13.1	54	5.5	0	121	139	3.5	65	0	114	0	66	0	84	0	17	15	10	1	0	1	0	0	0	0	0	0	0	0	0	0	0	1.5	0	0	0	0	0	0	2.5
1106051	0	0	0	0	0	75	1	9.7	310	14.33	41	1	0	126	133	4.2	90	0	118	0	66	0	83	0	21	12	10	1	0	1	0	0	1	0	0	0	0	0	0	0	0	2.9	0	0	0	0	60	1	0.6
1764409	0	0	0	0	0	86	1	7.1	206	21	95	3.58	0	312	131	7.3	68	0	118	0	66	0	83	0	19	12	10	1	0	0	0	0	1	0	0	0	0	0	0	0	0	3.2	0	0	0	0	1068	0	2.1
2808923	0	0	0	0	0	83	1	9.6	316	23.8	21	1.74	0	141	139	3.8	90	0	117	0	66	0	83	1	18	12	6	1	0	0	0	0	1	0	0	0	0	0	0	0	0	2.5	0	0	0	0	150	0	3.4
3125728	1	1	0	0	0	66	1	5.5	212	10.5	28	1.84	0	192	139	5.4	81	0	117	0	66	0	83	1	24	12	7	1	0	0	0	0	1	0	0	0	0	0	0	0	0	0.98	0	0	1	0	50	0	8.8
1043026	1	0	0	0	0	66	1	11.2	149	13.8	23	0.8	0	139	144	3.8	92	0	117	0	66	0	83	0	11	12	7	1	0	0	1	0	1	0	1	0	0	0	0	0	0	1.9	0	0	1	0	325	0	8
2900911	0	0	0	0	0	62	1	8.7	268	13.3	60	3.49	0	166	133	6.3	99	0	117	0	66	0	83	0	14	12	4	1	0	0	0	0	1	0	0	0	0	0	0	0	0	2.6	0	1	1	0	325	0	1
1762875	0	0	0	0	0	73	2	13.7	265	28.3	65	2.95	0	197	132	3.7	124	0	116	0	66	0	83	1	26	12	11	1	0	1	0	0	1	0	0	0	0	0	0	0	0	3.9	0	0	0	0	415	1	9
1592878	0	0	0	0	0	73	1	9.1	312	10.18	5	0.47	0	158	142	3.2	126	0	116	0	66	0	83	0	24	12	8	1	0	0	0	0	1	0	0	0	0	0	0	0	0	3.9	0	0	0	0	0	0	0.8
3064432	1	1	0	0	0	52	1	5.1	99	25.2	54	3.35	0	192	138	3.9	87	0	116	0	66	0	83	0	11	12	11	1	0	0	0	0	1	0	0	0	0	0	0	0	0	3	0	0	0	0	0	1	15.9
1583123	0	0	0	0	0	62	2	11.2	227	18.82	9	0.9	0	158	141	3.3	92	0	121	0	66	0	82	0	18	11	7	1	0	0	0	0	1	0	0	0	0	0	0	0	0	2	0	0	0	0	750	0	2.5
1077964	1	0	0	0	0	80	1	9.5	178	29.97	34	0.7	0	151	138	3.8	90	0	115	0	66	0	82	1	21	12	8	1	0	0	0	0	1	0	0	0	0	0	0	0	0	3.9	0	0	0	0	100	0	8.2
1527002	0	0	0	0	1	82	1	11.2	99	13.2	58	3.49	0	111	141	5	103	0	115	0	66	0	82	1	26	12	13	1	0	0	0	0	1	0	1	0	0	0	0	0	0	3.3	0	0	0	0	336	0	2.3
1745756	0	1	0	0	0	80	2	9.9	167	7.4	21	0.58	0	129	139	4.1	114	0	115	0	66	0	82	1	15	12	6	1	0	0	0	0	1	0	0	0	0	0	0	0	0	3.9	0	0	1	0	3415	1	10.4
977585	0	0	0	0	0	68	2	9.3	134	13.1	54	5.5	0	121	139	3.5	65	0	114	0	66	0	82	1	17	15	10	1	0	1	0	0	0	0	1	0	0	0	0	0	0	1.5	0	0	0	0	0	0	2.5
2704421	0	0	0	0	0	37	1	11.8	127	8.1	9	1.5	0	128	130	4.1	98	0	114	0	66	0	82	1	21	12	3	1	0	0	0	0	0	0	0	0	0	0	0	0	0	1.7	0	0	0	0	336	0	1.7
965452	0	0	0	0	0	68	1	13.4	157	16.5	14	1.2	0	126	139	3.8	90	0	113	0	66	0	82	1	18	8	10	1	0	0	0	0	1	0	1	0	0	0	0	0	0	10.4	0	0	1	0	50	0	15.5
2710511	0	0	0	0	0	70	2	7.4	25	35.2	44	1.06	0	106	128	4	110	0	113	0	66	0	82	1	17	12	11	1	0	0	0	0	1	0	0	0	0	0	0	0	0	1.9	0	0	0	0	300	0	1.3
607554	0	0	0	0	0	54	2	8.5	329	16.1	16	0.51	0	167	134	4.4	103	0	112	0	66	0	81	1	13	15	5	1	0	1	0	0	0	1	0	0	0	0	0	0	0	3.9	0	0	0	0	336	0	3.6
3220417	0	0	0	1	0	84	1	12	157	5	39	1.4	0	105	130	3.7	81	0	112	0	66	0	81	1	21	12	12	1	0	0	0	0	0	0	0	0	0	0	0	0	0	0.9	0	0	0	0	336	0	0.7
1751585	0	0	0	0	0	63	1	9.8	183	18.3	56	2.5	0	262	142	5.1	96	0	111	0	66	0	81	1	20	12	12	1	0	0	0	0	0	0	0	0	0	0	0	0	0	3.9	0	0	0	0	1575	0	12.9
2343800	0	0	0	0	0	76	1	8	31	13.3	123	3.8	0	170	137	4.7	117	0	111	0	66	0	81	1	9	12	10	1	0	0	1	0	0	0	0	0	0	0	0	0	0	4.4	0	0	0	0	450	0	2.8
498353	0	0	0	0	0	46	2	7	3	0.13	20	0.63	0	116	134	3.5	108	0	111	0	66	0	81	1	22	15	9	1	0	1	0	0	0	1	1	0	0	0	0	0	0	2.2	0	0	0	0	0	0	1.3
1112574	0	0	0	0	0	59	2	9	378	27.95	17	0.3	0	160	132	4.1	127	0	111	0	66	0	81	1	24	12	7	1	0	0	0	0	1	0	0	0	0	0	0	0	0	3.9	0	0	0	0	100	0	1.2
2145693	0	0	0	0	0	88	1	10.1	315	21.2	21	1.39	0	153	138	4	100	0	111	0	66	0	81	1	34	12	5	1	0	0	0	0	1	0	0	0	0	0	0	0	0	2.8	0	0	1	0	75	0	6.9
2449025	0	0	0	0	0	69	1	8.2	90	1.2	45	1.98	0	142	136	4.7	119	0	110	0	66	0	81	1	14	12	8	1	0	0	0	0	1	0	0	0	0	0	0	0	0	3.9	0	0	0	1	75	1	18.8
2697137	0	0	0	0	0	89	2	12.6	103	12	88	2.5	0	214	141	4.9	71	0	110	0	66	0	81	1	29	12	8	1	0	0	0	0	0	0	0	0	0	0	0	0	0	6.3	0	0	1	0	705	0	4.1
1449619	0	0	0	0	0	66	1	9.9	172	23.8	47	2.3	0	195	133	5.2	76	0	110	0	66	0	81	1	19	12	9	1	0	0	0	0	1	0	1	0	0	0	0	0	0	4.84	0	0	0	0	75	0	5.7
277518	0	1	0	0	0	62	2	12.9	175	14.4	11	0.7	0	137	131	3.4	94	0	123	0	66	0	80	0	25	4	4	1	0	0	0	0	0	1	1	0	0	0	0	0	0	3.7	0	0	0	0	300	0	9.2
619008	0	0	0	0	0	71	2	12.3	205	25.8	11	1	0	212	137	4.7	125	0	109	0	66	0	80	1	30	15	7	1	0	0	0	0	1	1	0	0	0	0	0	0	0	4	0	0	0	0	20	0	1.7
977927	0	0	0	0	0	68	1	6.5	216	15.7	110	2.66	0	265	163	4.3	60	0	109	0	66	0	80	1	17	6	12	1	0	0	0	0	1	0	1	0	0	0	0	0	0	1.8	0	0	0	0	190	0	7.9
1527865	0	0	0	0	1	54	1	10.4	258	7.9	113	7.4	0	180	136	5.1	80	0	109	0	66	0	80	1	20	12	13	1	0	0	0	0	1	0	1	0	0	0	0	0	0	1.2	0	0	0	0	1225	0	11.9
1132565	0	0	0	0	0	50	2	9.9	259	38.11	26	1	0	115	132	4.2	120	1	108	0	66	0	80	1	17	12	3	1	0	0	0	0	1	0	0	0	0	0	0	0	0	2.4	0	0	0	0	300	0	0.2
2964066	0	0	0	0	0	68	2	8.2	183	11.6	68	3.33	0	154	133	5.6	85	1	108	0	66	0	80	1	21	12	8	1	0	0	0	0	0	0	0	0	0	0	0	0	0	3.9	0	0	0	0	336	0	1.7
3212405	0	0	0	0	1	39	1	9.8	118	14.2	10	1.02	0	156	141	4.6	84	1	108	0	66	0	80	1	16	12	6	1	0	0	0	0	0	0	0	0	0	0	0	0	0	3.9	0	0	0	0	900	0	36.5
2132284	0	0	0	0	0	23	2	7.8	73	3.7	28	0.86	0	109	140	4.3	119	1	107	0	66	0	80	1	38	12	7	1	0	0	0	0	1	0	0	0	0	0	0	0	0	3.4	0	0	0	0	525	0	2.9
10109639	0	0	1	0	1	46	1	8.5	81	26.6	13	1.4	0	163	143	4.8	125	1	107	0	66	0	80	1	29	15	6	1	0	1	0	0	1	0	1	0	0	0	0	1	0	5.6	0	0	0	0	1390	0	11.16
1201915	0	0	0	0	0	73	2	8.3	61	11.73	73	2.04	0	141	129	6.3	63	0	122	0	66	0	79	0	15	11	7	1	0	0	0	0	0	0	0	0	0	0	0	0	0	3.7	0	0	0	0	120	0	1.3
1580107	1	0	0	1	0	64	2	11.4	195	16.5	27	1.56	0	219	137	6	58	0	119	0	66	0	79	0	13	11	12	1	0	0	0	0	0	0	0	0	0	0	0	0	0	2.3	0	0	0	0	911	0	1.8
1114581	0	0	0	0	0	54	1	11.9	108	17.52	11	0.5	0	155	133	3.9	100	1	106	0	66	0	79	0	29	12	4	1	0	1	0	0	0	0	0	0	0	0	0	0	0	2.4	0	0	0	0	40	0	0.5
2755067	0	0	0	0	0	71	2	6.6	20	4	109	2.68	0	164	141	6	105	1	106	0	66	0	79	0	24	12	13	1	0	0	0	0	1	0	0	0	0	0	0	0	0	3.8	0	0	0	0	10	1	1.9
3220029	1	0	0	0	0	59	1	8.3	221	17.5	27	0.6	0	96	133	4.1	90	1	106	0	66	0	79	0	21	12	12	1	0	0	0	0	0	0	0	0	0	0	0	0	0	1.8	0	0	0	0	336	0	5.5
3331615	1	0	0	0	1	42	2	11.2	122	23.7	10	0.6	0	139	133	4	90	1	106	0	66	0	79	0	21	12	4	1	0	0	0	0	0	0	0	0	0	0	0	0	0	1.1	0	0	0	0	350	0	2.8
359581	0	0	0	0	0	89	1	10.6	210	13.1	25	1.16	0	144	133	4	101	1	105	0	66	0	79	0	24	7	5	1	0	0	0	0	0	1	0	0	0	0	0	0	0	3.9	0	0	0	0	0	0	8.8
[truncated: 15,875 more rows]
[truncated: 1 more columns]
